# Supplementary material for: Brazil towards malaria elimination: A time-series analysis of imported cases from 2007 to 2022
Source: PLOS Glob Public Health. 2024 Oct 11;4(10):e0003822. doi: 10.1371/journal.pgph.0003822 (PMC11469497; doi:10.1371/journal.pgph.0003822)
Supplement: S1 Data — (CSV) [file pgph.0003822.s001.csv]

Year of notification	Type of detection	Age	Age group	Sex	Race/Ethnicity	Education	Occupation/Activity in Last 15 Days	Species	Parasitemia	UF_NOTIF	Brazilian region	Country of infection	Region
2011	Passive detection	26	20 to 39	Female	Yellow	Complete Elementary School	Agriculture and Fishing	Pf	(501-10.000mm³)	AP	Amazon Region	FRENCH GUIANA	South America
2011	Passive detection	22	20 to 39	Male	Yellow	Complete Elementary School	Agriculture and Fishing	Pv	(< 500mm³)	AP	Amazon Region	FRENCH GUIANA	South America
2013	Passive detection	28	20 to 39	Male	Yellow	Complete Elementary School	Agriculture and Fishing	Pv	(< 500mm³)	AM	Amazon Region	PERU	South America
2016	Passive detection	39	20 to 39	Male	Yellow	Complete Elementary School	Agriculture and Fishing	Pv	(10.001-100.000mm³)	RR	Amazon Region	VENEZUELA	South America
2016	Passive detection	20	20 to 39	Male	Yellow	Complete Elementary School	Agriculture and Fishing	Pv	(501-10.000mm³)	RR	Amazon Region	VENEZUELA	South America
2017	Passive detection	31	20 to 39	Male	Yellow	Complete Elementary School	Agriculture and Fishing	Pv	(10.001-100.000mm³)	RR	Amazon Region	GUYANA	South America
2017	Passive detection	48	40 to 59	Male	Yellow	Complete Elementary School	Agriculture and Fishing	Mixed	(501-10.000mm³)	RR	Amazon Region	GUYANA	South America
2012	Passive detection	62	60 and over	Male	Yellow	Complete Elementary School	Agriculture and Fishing	Pv	(< 500mm³)	MA	Amazon Region	FRENCH GUIANA	South America
2007	Passive detection	36	20 to 39	Male	White	Complete Elementary School	Agriculture and Fishing	Pf	(< 500mm³)	SP	Extra-Amazon Region	ANGOLA	Africa
2017	Passive detection	8	05 to 09	Male	White	Complete Elementary School	Agriculture and Fishing	Pv	(501-10.000mm³)	RR	Amazon Region	VENEZUELA	South America
2012	Passive detection	18	10 to 19	Female	White	Complete Elementary School	Agriculture and Fishing	Pf	(< 500mm³)	RR	Amazon Region	VENEZUELA	South America
2018	Passive detection	15	10 to 19	Male	White	Complete Elementary School	Agriculture and Fishing	Pf	(< 500mm³)	RR	Amazon Region	VENEZUELA	South America
2022	Passive detection	13	10 to 19	Male	White	Complete Elementary School	Agriculture and Fishing	Pf	(501-10.000mm³)	AM	Amazon Region	PERU	South America
2012	Passive detection	17	10 to 19	Male	White	Complete Elementary School	Agriculture and Fishing	Pv	(< 500mm³)	RO	Amazon Region	BOLIVIA	South America
2013	Passive detection	17	10 to 19	Female	White	Complete Elementary School	Agriculture and Fishing	Pv	(< 500mm³)	AM	Amazon Region	PERU	South America
2013	Passive detection	17	10 to 19	Male	White	Complete Elementary School	Agriculture and Fishing	Pv	(< 500mm³)	RO	Amazon Region	BOLIVIA	South America
2015	Passive detection	19	10 to 19	Male	White	Complete Elementary School	Agriculture and Fishing	Pv	(10.001-100.000mm³)	AM	Amazon Region	PERU	South America
2015	Passive detection	10	10 to 19	Male	White	Complete Elementary School	Agriculture and Fishing	Pv	(< 500mm³)	AM	Amazon Region	PERU	South America
2018	Passive detection	17	10 to 19	Male	White	Complete Elementary School	Agriculture and Fishing	Pv	(501-10.000mm³)	RR	Amazon Region	VENEZUELA	South America
2020	Passive detection	17	10 to 19	Male	White	Complete Elementary School	Agriculture and Fishing	Pv	(501-10.000mm³)	RO	Amazon Region	BOLIVIA	South America
2014	Active detection	26	20 to 39	Male	White	Complete Elementary School	Agriculture and Fishing	Mixed	(501-10.000mm³)	PA	Amazon Region	GUYANA	South America
2012	Passive detection	29	20 to 39	Male	White	Complete Elementary School	Agriculture and Fishing	Pf	(501-10.000mm³)	MA	Amazon Region	GUYANA	South America
2013	Active detection	23	20 to 39	Male	White	Complete Elementary School	Agriculture and Fishing	Pf	(501-10.000mm³)	RR	Amazon Region	GUYANA	South America
2011	Passive detection	28	20 to 39	Male	White	Complete Elementary School	Agriculture and Fishing	Pv	(501-10.000mm³)	RO	Amazon Region	FRENCH GUIANA	South America
2012	Passive detection	36	20 to 39	Male	White	Complete Elementary School	Agriculture and Fishing	Pv	(< 500mm³)	AM	Amazon Region	PERU	South America
2012	Passive detection	31	20 to 39	Male	White	Complete Elementary School	Agriculture and Fishing	Pv	(501-10.000mm³)	AP	Amazon Region	FRENCH GUIANA	South America
2013	Passive detection	23	20 to 39	Female	White	Complete Elementary School	Agriculture and Fishing	Pv	(501-10.000mm³)	AM	Amazon Region	PERU	South America
2013	Passive detection	34	20 to 39	Male	White	Complete Elementary School	Agriculture and Fishing	Pv	(501-10.000mm³)	RR	Amazon Region	GUYANA	South America
2013	Passive detection	25	20 to 39	Male	White	Complete Elementary School	Agriculture and Fishing	Pv	(< 500mm³)	RO	Amazon Region	BOLIVIA	South America
2013	Active detection	27	20 to 39	Male	White	Complete Elementary School	Agriculture and Fishing	Pv	(< 500mm³)	MA	Amazon Region	FRENCH GUIANA	South America
2013	Passive detection	32	20 to 39	Male	White	Complete Elementary School	Agriculture and Fishing	Pv	(501-10.000mm³)	RR	Amazon Region	GUYANA	South America
2014	Passive detection	26	20 to 39	Male	White	Complete Elementary School	Agriculture and Fishing	Pv	(< 500mm³)	MA	Amazon Region	VENEZUELA	South America
2014	Passive detection	27	20 to 39	Male	White	Complete Elementary School	Agriculture and Fishing	Pv	(< 500mm³)	PA	Amazon Region	GUYANA	South America
2014	Passive detection	27	20 to 39	Male	White	Complete Elementary School	Agriculture and Fishing	Pv	(501-10.000mm³)	RO	Amazon Region	BOLIVIA	South America
2014	Passive detection	31	20 to 39	Male	White	Complete Elementary School	Agriculture and Fishing	Pv	(501-10.000mm³)	MA	Amazon Region	FRENCH GUIANA	South America
2014	Passive detection	38	20 to 39	Male	White	Complete Elementary School	Agriculture and Fishing	Pv	(501-10.000mm³)	AM	Amazon Region	PERU	South America
2015	Active detection	23	20 to 39	Male	White	Complete Elementary School	Agriculture and Fishing	Pv	(< 500mm³)	AM	Amazon Region	PERU	South America
2015	Active detection	24	20 to 39	Female	White	Complete Elementary School	Agriculture and Fishing	Pv	(< 500mm³)	RR	Amazon Region	GUYANA	South America
2016	Passive detection	34	20 to 39	Male	White	Complete Elementary School	Agriculture and Fishing	Pv	(501-10.000mm³)	AC	Amazon Region	BOLIVIA	South America
2016	Passive detection	31	20 to 39	Male	White	Complete Elementary School	Agriculture and Fishing	Pv	(< 500mm³)	MA	Amazon Region	FRENCH GUIANA	South America
2017	Passive detection	23	20 to 39	Male	White	Complete Elementary School	Agriculture and Fishing	Pv	(501-10.000mm³)	AC	Amazon Region	BOLIVIA	South America
2017	Passive detection	36	20 to 39	Female	White	Complete Elementary School	Agriculture and Fishing	Pv	(501-10.000mm³)	RR	Amazon Region	VENEZUELA	South America
2018	Passive detection	21	20 to 39	Male	White	Complete Elementary School	Agriculture and Fishing	Pv	(< 500mm³)	RO	Amazon Region	BOLIVIA	South America
2018	Passive detection	23	20 to 39	Male	White	Complete Elementary School	Agriculture and Fishing	Pv	(501-10.000mm³)	RO	Amazon Region	BOLIVIA	South America
2018	Passive detection	34	20 to 39	Female	White	Complete Elementary School	Agriculture and Fishing	Pv	(< 500mm³)	MA	Amazon Region	FRENCH GUIANA	South America
2019	Passive detection	39	20 to 39	Male	White	Complete Elementary School	Agriculture and Fishing	Pv	(< 500mm³)	RO	Amazon Region	BOLIVIA	South America
2007	Passive detection	23	20 to 39	Male	White	Complete Elementary School	Agriculture and Fishing	Pv	(< 500mm³)	PR	Extra-Amazon Region	PARAGUAY	South America
2016	Unknown/Blank	22	20 to 39	Female	White	Complete Elementary School	Agriculture and Fishing	Pv	(501-10.000mm³)	DF	Extra-Amazon Region	GUYANA	South America
2012	Passive detection	53	40 to 59	Female	White	Complete Elementary School	Agriculture and Fishing	Pf	(< 500mm³)	RR	Amazon Region	VENEZUELA	South America
2013	Passive detection	41	40 to 59	Male	White	Complete Elementary School	Agriculture and Fishing	Pf	(< 500mm³)	RR	Amazon Region	VENEZUELA	South America
2012	Passive detection	44	40 to 59	Male	White	Complete Elementary School	Agriculture and Fishing	Pv	(< 500mm³)	RO	Amazon Region	BOLIVIA	South America
2013	Passive detection	52	40 to 59	Male	White	Complete Elementary School	Agriculture and Fishing	Pv	(501-10.000mm³)	AM	Amazon Region	PERU	South America
2015	Passive detection	42	40 to 59	Male	White	Complete Elementary School	Agriculture and Fishing	Pv	(501-10.000mm³)	AM	Amazon Region	PERU	South America
2016	Active detection	40	40 to 59	Male	White	Complete Elementary School	Agriculture and Fishing	Pv	(< 500mm³)	MA	Amazon Region	FRENCH GUIANA	South America
2016	Passive detection	44	40 to 59	Female	White	Complete Elementary School	Agriculture and Fishing	Pv	(< 500mm³)	AM	Amazon Region	PERU	South America
2017	Passive detection	43	40 to 59	Female	White	Complete Elementary School	Agriculture and Fishing	Pv	(< 500mm³)	RR	Amazon Region	VENEZUELA	South America
2017	Active detection	41	40 to 59	Female	White	Complete Elementary School	Agriculture and Fishing	Pv	(501-10.000mm³)	MA	Amazon Region	FRENCH GUIANA	South America
2017	Passive detection	46	40 to 59	Female	White	Complete Elementary School	Agriculture and Fishing	Pv	(10.001-100.000mm³)	RR	Amazon Region	VENEZUELA	South America
2018	Active detection	41	40 to 59	Male	White	Complete Elementary School	Agriculture and Fishing	Pv		RR	Amazon Region	VENEZUELA	South America
2018	Passive detection	40	40 to 59	Male	White	Complete Elementary School	Agriculture and Fishing	Pv	(< 500mm³)	RR	Amazon Region	VENEZUELA	South America
2019	Passive detection	47	40 to 59	Female	White	Complete Elementary School	Agriculture and Fishing	Pv	(501-10.000mm³)	RR	Amazon Region	VENEZUELA	South America
2020	Passive detection	41	40 to 59	Male	White	Complete Elementary School	Agriculture and Fishing	Pv	(501-10.000mm³)	AC	Amazon Region	BOLIVIA	South America
2021	Passive detection	44	40 to 59	Male	White	Complete Elementary School	Agriculture and Fishing	Pv	(501-10.000mm³)	AP	Amazon Region	FRENCH GUIANA	South America
2018	Passive detection	72	60 and over	Male	White	Complete Elementary School	Agriculture and Fishing	Pv	(501-10.000mm³)	RR	Amazon Region	VENEZUELA	South America
2016	Passive detection	7	05 to 09	Male	Indigenous	Complete Elementary School	Agriculture and Fishing	Pv	(< 500mm³)	RO	Amazon Region	BOLIVIA	South America
2016	Passive detection	18	10 to 19	Male	Indigenous	Complete Elementary School	Agriculture and Fishing	Pf	(10.001-100.000mm³)	AP	Amazon Region	FRENCH GUIANA	South America
2021	Passive detection	15	10 to 19	Male	Indigenous	Complete Elementary School	Agriculture and Fishing	Pf	(< 500mm³)	AM	Amazon Region	PERU	South America
2012	Passive detection	17	10 to 19	Female	Indigenous	Complete Elementary School	Agriculture and Fishing	Pv	(501-10.000mm³)	AM	Amazon Region	COLOMBIA	South America
2012	Passive detection	15	10 to 19	Male	Indigenous	Complete Elementary School	Agriculture and Fishing	Pv	(501-10.000mm³)	AM	Amazon Region	PERU	South America
2015	Active detection	10	10 to 19	Female	Indigenous	Complete Elementary School	Agriculture and Fishing	Pv	(501-10.000mm³)	AM	Amazon Region	COLOMBIA	South America
2015	Passive detection	16	10 to 19	Female	Indigenous	Complete Elementary School	Agriculture and Fishing	Pv	(< 500mm³)	RO	Amazon Region	BOLIVIA	South America
2015	Passive detection	15	10 to 19	Male	Indigenous	Complete Elementary School	Agriculture and Fishing	Pv	(501-10.000mm³)	RR	Amazon Region	VENEZUELA	South America
2016	Passive detection	18	10 to 19	Male	Indigenous	Complete Elementary School	Agriculture and Fishing	Pv	(501-10.000mm³)	RR	Amazon Region	VENEZUELA	South America
2017	Passive detection	16	10 to 19	Male	Indigenous	Complete Elementary School	Agriculture and Fishing	Pv	(< 500mm³)	RR	Amazon Region	VENEZUELA	South America
2018	Passive detection	13	10 to 19	Female	Indigenous	Complete Elementary School	Agriculture and Fishing	Pv	(< 500mm³)	RR	Amazon Region	VENEZUELA	South America
2018	Passive detection	16	10 to 19	Female	Indigenous	Complete Elementary School	Agriculture and Fishing	Pv	(501-10.000mm³)	RR	Amazon Region	VENEZUELA	South America
2018	Passive detection	15	10 to 19	Female	Indigenous	Complete Elementary School	Agriculture and Fishing	Pv	(501-10.000mm³)	RR	Amazon Region	VENEZUELA	South America
2018	Passive detection	14	10 to 19	Male	Indigenous	Complete Elementary School	Agriculture and Fishing	Pv	(501-10.000mm³)	RR	Amazon Region	VENEZUELA	South America
2020	Passive detection	13	10 to 19	Male	Indigenous	Complete Elementary School	Agriculture and Fishing	Pv	(501-10.000mm³)	AM	Amazon Region	PERU	South America
2014	Active detection	29	20 to 39	Male	Indigenous	Complete Elementary School	Agriculture and Fishing	Pf	(501-10.000mm³)	AM	Amazon Region	PERU	South America
2015	Active detection	24	20 to 39	Male	Indigenous	Complete Elementary School	Agriculture and Fishing	Pf	(501-10.000mm³)	AM	Amazon Region	PERU	South America
2016	Passive detection	25	20 to 39	Female	Indigenous	Complete Elementary School	Agriculture and Fishing	Pf	(501-10.000mm³)	AM	Amazon Region	PERU	South America
2016	Passive detection	38	20 to 39	Male	Indigenous	Complete Elementary School	Agriculture and Fishing	Pf	(< 500mm³)	AM	Amazon Region	COLOMBIA	South America
2017	Active detection	25	20 to 39	Male	Indigenous	Complete Elementary School	Agriculture and Fishing	Pf	(501-10.000mm³)	RR	Amazon Region	VENEZUELA	South America
2018	Passive detection	30	20 to 39	Male	Indigenous	Complete Elementary School	Agriculture and Fishing	Pf		RR	Amazon Region	VENEZUELA	South America
2018	Passive detection	30	20 to 39	Female	Indigenous	Complete Elementary School	Agriculture and Fishing	Pf	(< 500mm³)	RR	Amazon Region	VENEZUELA	South America
2019	Passive detection	22	20 to 39	Male	Indigenous	Complete Elementary School	Agriculture and Fishing	Pf	(< 500mm³)	AM	Amazon Region	PERU	South America
2012	Passive detection	21	20 to 39	Male	Indigenous	Complete Elementary School	Agriculture and Fishing	Pv	(501-10.000mm³)	AM	Amazon Region	PERU	South America
2012	Passive detection	21	20 to 39	Male	Indigenous	Complete Elementary School	Agriculture and Fishing	Pv	(< 500mm³)	AM	Amazon Region	PERU	South America
2012	Passive detection	29	20 to 39	Male	Indigenous	Complete Elementary School	Agriculture and Fishing	Pv	(< 500mm³)	AM	Amazon Region	COLOMBIA	South America
2012	Passive detection	23	20 to 39	Female	Indigenous	Complete Elementary School	Agriculture and Fishing	Pv	(< 500mm³)	AM	Amazon Region	PERU	South America
2012	Active detection	26	20 to 39	Male	Indigenous	Complete Elementary School	Agriculture and Fishing	Pv	(501-10.000mm³)	AM	Amazon Region	PERU	South America
2012	Passive detection	31	20 to 39	Male	Indigenous	Complete Elementary School	Agriculture and Fishing	Pv	(< 500mm³)	AP	Amazon Region	FRENCH GUIANA	South America
2013	Passive detection	34	20 to 39	Male	Indigenous	Complete Elementary School	Agriculture and Fishing	Pv	(< 500mm³)	AM	Amazon Region	PERU	South America
2013	Passive detection	34	20 to 39	Male	Indigenous	Complete Elementary School	Agriculture and Fishing	Pv	(< 500mm³)	AM	Amazon Region	PERU	South America
2013	Passive detection	30	20 to 39	Male	Indigenous	Complete Elementary School	Agriculture and Fishing	Pv	(501-10.000mm³)	AM	Amazon Region	COLOMBIA	South America
2014	Passive detection	26	20 to 39	Male	Indigenous	Complete Elementary School	Agriculture and Fishing	Pv	(501-10.000mm³)	AM	Amazon Region	PERU	South America
2015	Active detection	32	20 to 39	Male	Indigenous	Complete Elementary School	Agriculture and Fishing	Pv	(< 500mm³)	AM	Amazon Region	PERU	South America
2015	Active detection	27	20 to 39	Female	Indigenous	Complete Elementary School	Agriculture and Fishing	Pv	(< 500mm³)	AM	Amazon Region	PERU	South America
2015	Active detection	29	20 to 39	Male	Indigenous	Complete Elementary School	Agriculture and Fishing	Pv	(501-10.000mm³)	AM	Amazon Region	PERU	South America
2015	Active detection	29	20 to 39	Male	Indigenous	Complete Elementary School	Agriculture and Fishing	Pv	(< 500mm³)	AM	Amazon Region	PERU	South America
2016	Passive detection	34	20 to 39	Male	Indigenous	Complete Elementary School	Agriculture and Fishing	Pv	(501-10.000mm³)	RR	Amazon Region	GUYANA	South America
2017	Passive detection	31	20 to 39	Male	Indigenous	Complete Elementary School	Agriculture and Fishing	Pv	(501-10.000mm³)	AM	Amazon Region	PERU	South America
2017	Passive detection	39	20 to 39	Male	Indigenous	Complete Elementary School	Agriculture and Fishing	Pv	(501-10.000mm³)	AM	Amazon Region	COLOMBIA	South America
2018	Passive detection	29	20 to 39	Female	Indigenous	Complete Elementary School	Agriculture and Fishing	Pv	(< 500mm³)	RR	Amazon Region	VENEZUELA	South America
2018	Passive detection	37	20 to 39	Male	Indigenous	Complete Elementary School	Agriculture and Fishing	Pv	(501-10.000mm³)	RR	Amazon Region	VENEZUELA	South America
2018	Passive detection	23	20 to 39	Male	Indigenous	Complete Elementary School	Agriculture and Fishing	Pv	(< 500mm³)	RR	Amazon Region	VENEZUELA	South America
2018	Passive detection	22	20 to 39	Male	Indigenous	Complete Elementary School	Agriculture and Fishing	Pv	(501-10.000mm³)	RR	Amazon Region	VENEZUELA	South America
2018	Passive detection	24	20 to 39	Male	Indigenous	Complete Elementary School	Agriculture and Fishing	Pv	(< 500mm³)	RR	Amazon Region	VENEZUELA	South America
2018	Passive detection	30	20 to 39	Female	Indigenous	Complete Elementary School	Agriculture and Fishing	Pv	(501-10.000mm³)	AM	Amazon Region	PERU	South America
2021	Passive detection	27	20 to 39	Male	Indigenous	Complete Elementary School	Agriculture and Fishing	Pv	(< 500mm³)	RR	Amazon Region	GUYANA	South America
2021	Active detection	30	20 to 39	Male	Indigenous	Complete Elementary School	Agriculture and Fishing	Pv		AM	Amazon Region	COLOMBIA	South America
2021	Active detection	33	20 to 39	Male	Indigenous	Complete Elementary School	Agriculture and Fishing	Pv		AM	Amazon Region	COLOMBIA	South America
2022	Active detection	33	20 to 39	Male	Indigenous	Complete Elementary School	Agriculture and Fishing	Pv	(< 500mm³)	AM	Amazon Region	VENEZUELA	South America
2022	Active detection	32	20 to 39	Male	Indigenous	Complete Elementary School	Agriculture and Fishing	Pv		AM	Amazon Region	COLOMBIA	South America
2013	Active detection	59	40 to 59	Male	Indigenous	Complete Elementary School	Agriculture and Fishing	Pv	(< 500mm³)	AM	Amazon Region	PERU	South America
2015	Active detection	45	40 to 59	Female	Indigenous	Complete Elementary School	Agriculture and Fishing	Pv	(501-10.000mm³)	AM	Amazon Region	COLOMBIA	South America
2017	Passive detection	40	40 to 59	Male	Indigenous	Complete Elementary School	Agriculture and Fishing	Pv	(501-10.000mm³)	RR	Amazon Region	VENEZUELA	South America
2018	Passive detection	45	40 to 59	Male	Indigenous	Complete Elementary School	Agriculture and Fishing	Pv	(< 500mm³)	RR	Amazon Region	VENEZUELA	South America
2018	Passive detection	44	40 to 59	Female	Indigenous	Complete Elementary School	Agriculture and Fishing	Pv	(501-10.000mm³)	RR	Amazon Region	VENEZUELA	South America
2018	Passive detection	42	40 to 59	Male	Indigenous	Complete Elementary School	Agriculture and Fishing	Pv	(501-10.000mm³)	RR	Amazon Region	VENEZUELA	South America
2018	Passive detection	42	40 to 59	Male	Indigenous	Complete Elementary School	Agriculture and Fishing	Pv	(>100.000mm³)	RR	Amazon Region	VENEZUELA	South America
2018	Active detection	40	40 to 59	Male	Indigenous	Complete Elementary School	Agriculture and Fishing	Pv		AM	Amazon Region	VENEZUELA	South America
2018	Passive detection	47	40 to 59	Female	Indigenous	Complete Elementary School	Agriculture and Fishing	Pv	(< 500mm³)	RR	Amazon Region	VENEZUELA	South America
2015	Passive detection	62	60 and over	Male	Indigenous	Complete Elementary School	Agriculture and Fishing	Pv	(< 500mm³)	AM	Amazon Region	PERU	South America
2018	Passive detection	50	40 to 59	Male	Black	Complete Elementary School	Agriculture and Fishing	Pv	(501-10.000mm³)	PA	Amazon Region	ANGOLA	Africa
2012	Passive detection	29	20 to 39	Female	Black	Complete Elementary School	Agriculture and Fishing	Pf	(< 500mm³)	PA	Amazon Region	FRANCE	Europe
2011	Active detection	33	20 to 39	Male	Black	Complete Elementary School	Agriculture and Fishing	Pv	(501-10.000mm³)	MA	Amazon Region	FRANCE	Europe
2013	Active detection	28	20 to 39	Male	Black	Complete Elementary School	Agriculture and Fishing	Pv	(< 500mm³)	MA	Amazon Region	FRANCE	Europe
2013	Passive detection	9	05 to 09	Female	Black	Complete Elementary School	Agriculture and Fishing	Mixed	(< 500mm³)	AM	Amazon Region	PERU	South America
2014	Active detection	8	05 to 09	Female	Black	Complete Elementary School	Agriculture and Fishing	Pv	(501-10.000mm³)	AM	Amazon Region	PERU	South America
2015	Passive detection	7	05 to 09	Female	Black	Complete Elementary School	Agriculture and Fishing	Pv	(10.001-100.000mm³)	AM	Amazon Region	PERU	South America
2015	Passive detection	13	10 to 19	Male	Black	Complete Elementary School	Agriculture and Fishing	Mixed	(< 500mm³)	AM	Amazon Region	PERU	South America
2019	Passive detection	18	10 to 19	Male	Black	Complete Elementary School	Agriculture and Fishing	Mixed	(< 500mm³)	RR	Amazon Region	VENEZUELA	South America
2012	Passive detection	18	10 to 19	Female	Black	Complete Elementary School	Agriculture and Fishing	Pf	(< 500mm³)	AM	Amazon Region	PERU	South America
2015	Passive detection	15	10 to 19	Male	Black	Complete Elementary School	Agriculture and Fishing	Pf	(< 500mm³)	AM	Amazon Region	PERU	South America
2015	Active detection	14	10 to 19	Male	Black	Complete Elementary School	Agriculture and Fishing	Pf	(501-10.000mm³)	AM	Amazon Region	PERU	South America
2015	Passive detection	19	10 to 19	Female	Black	Complete Elementary School	Agriculture and Fishing	Pf	(10.001-100.000mm³)	AM	Amazon Region	PERU	South America
2018	Passive detection	18	10 to 19	Male	Black	Complete Elementary School	Agriculture and Fishing	Pf	(10.001-100.000mm³)	RR	Amazon Region	VENEZUELA	South America
2011	Passive detection	18	10 to 19	Male	Black	Complete Elementary School	Agriculture and Fishing	Pv	(501-10.000mm³)	AP	Amazon Region	FRENCH GUIANA	South America
2012	Passive detection	11	10 to 19	Female	Black	Complete Elementary School	Agriculture and Fishing	Pv	(501-10.000mm³)	AM	Amazon Region	PERU	South America
2012	Passive detection	19	10 to 19	Male	Black	Complete Elementary School	Agriculture and Fishing	Pv	(< 500mm³)	AM	Amazon Region	PERU	South America
2012	Passive detection	14	10 to 19	Male	Black	Complete Elementary School	Agriculture and Fishing	Pv	(501-10.000mm³)	AM	Amazon Region	PERU	South America
2012	Passive detection	18	10 to 19	Male	Black	Complete Elementary School	Agriculture and Fishing	Pv	(< 500mm³)	AM	Amazon Region	PERU	South America
2012	Passive detection	19	10 to 19	Female	Black	Complete Elementary School	Agriculture and Fishing	Pv	(< 500mm³)	AM	Amazon Region	PERU	South America
2012	Passive detection	15	10 to 19	Male	Black	Complete Elementary School	Agriculture and Fishing	Pv	(< 500mm³)	AM	Amazon Region	PERU	South America
2012	Passive detection	16	10 to 19	Male	Black	Complete Elementary School	Agriculture and Fishing	Pv	(501-10.000mm³)	RR	Amazon Region	VENEZUELA	South America
2012	Passive detection	13	10 to 19	Male	Black	Complete Elementary School	Agriculture and Fishing	Pv	(< 500mm³)	AM	Amazon Region	PERU	South America
2012	Passive detection	16	10 to 19	Female	Black	Complete Elementary School	Agriculture and Fishing	Pv	(501-10.000mm³)	AM	Amazon Region	PERU	South America
2012	Active detection	18	10 to 19	Male	Black	Complete Elementary School	Agriculture and Fishing	Pv	(< 500mm³)	AM	Amazon Region	PERU	South America
2012	Passive detection	13	10 to 19	Female	Black	Complete Elementary School	Agriculture and Fishing	Pv	(< 500mm³)	AM	Amazon Region	PERU	South America
2013	Passive detection	13	10 to 19	Female	Black	Complete Elementary School	Agriculture and Fishing	Pv	(501-10.000mm³)	AM	Amazon Region	PERU	South America
2013	Passive detection	16	10 to 19	Female	Black	Complete Elementary School	Agriculture and Fishing	Pv	(501-10.000mm³)	AM	Amazon Region	PERU	South America
2013	Passive detection	18	10 to 19	Male	Black	Complete Elementary School	Agriculture and Fishing	Pv	(501-10.000mm³)	AM	Amazon Region	PERU	South America
2013	Passive detection	16	10 to 19	Female	Black	Complete Elementary School	Agriculture and Fishing	Pv	(501-10.000mm³)	AM	Amazon Region	COLOMBIA	South America
2014	Passive detection	19	10 to 19	Male	Black	Complete Elementary School	Agriculture and Fishing	Pv	(501-10.000mm³)	MA	Amazon Region	FRENCH GUIANA	South America
2015	Passive detection	19	10 to 19	Male	Black	Complete Elementary School	Agriculture and Fishing	Pv	(< 500mm³)	RO	Amazon Region	BOLIVIA	South America
2015	Passive detection	15	10 to 19	Female	Black	Complete Elementary School	Agriculture and Fishing	Pv	(501-10.000mm³)	AM	Amazon Region	PERU	South America
2015	Passive detection	14	10 to 19	Male	Black	Complete Elementary School	Agriculture and Fishing	Pv	(501-10.000mm³)	AM	Amazon Region	PERU	South America
2015	Passive detection	15	10 to 19	Male	Black	Complete Elementary School	Agriculture and Fishing	Pv	(< 500mm³)	AM	Amazon Region	PERU	South America
2015	Passive detection	13	10 to 19	Female	Black	Complete Elementary School	Agriculture and Fishing	Pv	(< 500mm³)	AM	Amazon Region	PERU	South America
2016	Passive detection	13	10 to 19	Male	Black	Complete Elementary School	Agriculture and Fishing	Pv	(501-10.000mm³)	AC	Amazon Region	BOLIVIA	South America
2016	Active detection	19	10 to 19	Female	Black	Complete Elementary School	Agriculture and Fishing	Pv	(501-10.000mm³)	AM	Amazon Region	PERU	South America
2016	Active detection	17	10 to 19	Male	Black	Complete Elementary School	Agriculture and Fishing	Pv	(< 500mm³)	AM	Amazon Region	PERU	South America
2016	Passive detection	11	10 to 19	Male	Black	Complete Elementary School	Agriculture and Fishing	Pv	(< 500mm³)	AM	Amazon Region	PERU	South America
2016	Passive detection	19	10 to 19	Male	Black	Complete Elementary School	Agriculture and Fishing	Pv	(< 500mm³)	AM	Amazon Region	PERU	South America
2016	Active detection	19	10 to 19	Male	Black	Complete Elementary School	Agriculture and Fishing	Pv	(501-10.000mm³)	MA	Amazon Region	FRENCH GUIANA	South America
2016	Passive detection	18	10 to 19	Male	Black	Complete Elementary School	Agriculture and Fishing	Pv	(< 500mm³)	RR	Amazon Region	VENEZUELA	South America
2017	Passive detection	11	10 to 19	Female	Black	Complete Elementary School	Agriculture and Fishing	Pv	(501-10.000mm³)	AM	Amazon Region	PERU	South America
2017	Passive detection	15	10 to 19	Male	Black	Complete Elementary School	Agriculture and Fishing	Pv	(501-10.000mm³)	AM	Amazon Region	PERU	South America
2017	Passive detection	18	10 to 19	Male	Black	Complete Elementary School	Agriculture and Fishing	Pv	(501-10.000mm³)	RO	Amazon Region	BOLIVIA	South America
2018	Passive detection	18	10 to 19	Male	Black	Complete Elementary School	Agriculture and Fishing	Pv	(501-10.000mm³)	RR	Amazon Region	VENEZUELA	South America
2018	Passive detection	16	10 to 19	Female	Black	Complete Elementary School	Agriculture and Fishing	Pv	(10.001-100.000mm³)	RR	Amazon Region	VENEZUELA	South America
2018	Passive detection	17	10 to 19	Male	Black	Complete Elementary School	Agriculture and Fishing	Pv	(501-10.000mm³)	RR	Amazon Region	VENEZUELA	South America
2018	Active detection	10	10 to 19	Male	Black	Complete Elementary School	Agriculture and Fishing	Pv	(< 500mm³)	AM	Amazon Region	PERU	South America
2019	Passive detection	19	10 to 19	Male	Black	Complete Elementary School	Agriculture and Fishing	Pv	(10.001-100.000mm³)	RR	Amazon Region	GUYANA	South America
2019	Passive detection	12	10 to 19	Male	Black	Complete Elementary School	Agriculture and Fishing	Pv	(501-10.000mm³)	AM	Amazon Region	PERU	South America
2019	Passive detection	14	10 to 19	Male	Black	Complete Elementary School	Agriculture and Fishing	Pv	(501-10.000mm³)	AC	Amazon Region	BOLIVIA	South America
2019	Passive detection	19	10 to 19	Female	Black	Complete Elementary School	Agriculture and Fishing	Pv	(< 500mm³)	RR	Amazon Region	VENEZUELA	South America
2019	Passive detection	18	10 to 19	Male	Black	Complete Elementary School	Agriculture and Fishing	Pv	(< 500mm³)	AC	Amazon Region	BOLIVIA	South America
2019	Passive detection	15	10 to 19	Male	Black	Complete Elementary School	Agriculture and Fishing	Pv	(10.001-100.000mm³)	RR	Amazon Region	VENEZUELA	South America
2020	Passive detection	14	10 to 19	Male	Black	Complete Elementary School	Agriculture and Fishing	Pv	(501-10.000mm³)	RO	Amazon Region	BOLIVIA	South America
2020	Passive detection	17	10 to 19	Male	Black	Complete Elementary School	Agriculture and Fishing	Pv	(501-10.000mm³)	RO	Amazon Region	BOLIVIA	South America
2020	Passive detection	18	10 to 19	Male	Black	Complete Elementary School	Agriculture and Fishing	Pv	(501-10.000mm³)	AM	Amazon Region	PERU	South America
2021	Passive detection	17	10 to 19	Male	Black	Complete Elementary School	Agriculture and Fishing	Pv	(501-10.000mm³)	AC	Amazon Region	BOLIVIA	South America
2021	Passive detection	15	10 to 19	Male	Black	Complete Elementary School	Agriculture and Fishing	Pv	(501-10.000mm³)	AC	Amazon Region	BOLIVIA	South America
2021	Passive detection	16	10 to 19	Male	Black	Complete Elementary School	Agriculture and Fishing	Pv	(< 500mm³)	AC	Amazon Region	BOLIVIA	South America
2021	Passive detection	17	10 to 19	Male	Black	Complete Elementary School	Agriculture and Fishing	Pv	(< 500mm³)	RR	Amazon Region	VENEZUELA	South America
2021	Passive detection	19	10 to 19	Male	Black	Complete Elementary School	Agriculture and Fishing	Pv	(< 500mm³)	AC	Amazon Region	BOLIVIA	South America
2022	Passive detection	16	10 to 19	Male	Black	Complete Elementary School	Agriculture and Fishing	Pv	(501-10.000mm³)	AC	Amazon Region	BOLIVIA	South America
2022	Active detection	17	10 to 19	Female	Black	Complete Elementary School	Agriculture and Fishing	Pv	(< 500mm³)	AM	Amazon Region	PERU	South America
2022	Active detection	19	10 to 19	Female	Black	Complete Elementary School	Agriculture and Fishing	Pv		AM	Amazon Region	PERU	South America
2022	Passive detection	10	10 to 19	Female	Black	Complete Elementary School	Agriculture and Fishing	Pv		AM	Amazon Region	PERU	South America
2022	Active detection	16	10 to 19	Male	Black	Complete Elementary School	Agriculture and Fishing	Pv	(501-10.000mm³)	AM	Amazon Region	PERU	South America
2013	Active detection	25	20 to 39	Female	Black	Complete Elementary School	Agriculture and Fishing	Mixed	(< 500mm³)	AM	Amazon Region	PERU	South America
2013	Passive detection	38	20 to 39	Male	Black	Complete Elementary School	Agriculture and Fishing	Mixed	(< 500mm³)	MA	Amazon Region	GUYANA	South America
2019	Passive detection	31	20 to 39	Male	Black	Complete Elementary School	Agriculture and Fishing	Mixed	(< 500mm³)	RO	Amazon Region	BOLIVIA	South America
2022	Passive detection	25	20 to 39	Male	Black	Complete Elementary School	Agriculture and Fishing	Mixed	(< 500mm³)	RR	Amazon Region	VENEZUELA	South America
2011	Passive detection	38	20 to 39	Male	Black	Complete Elementary School	Agriculture and Fishing	Pf		RR	Amazon Region	GUYANA	South America
2011	Passive detection	37	20 to 39	Male	Black	Complete Elementary School	Agriculture and Fishing	Pf	(< 500mm³)	PA	Amazon Region	FRENCH GUIANA	South America
2012	Passive detection	30	20 to 39	Male	Black	Complete Elementary School	Agriculture and Fishing	Pf	(< 500mm³)	MA	Amazon Region	FRENCH GUIANA	South America
2012	Passive detection	26	20 to 39	Male	Black	Complete Elementary School	Agriculture and Fishing	Pf	(< 500mm³)	MA	Amazon Region	GUYANA	South America
2012	Passive detection	24	20 to 39	Male	Black	Complete Elementary School	Agriculture and Fishing	Pf	(501-10.000mm³)	AP	Amazon Region	FRENCH GUIANA	South America
2012	Passive detection	24	20 to 39	Male	Black	Complete Elementary School	Agriculture and Fishing	Pf	(< 500mm³)	RR	Amazon Region	VENEZUELA	South America
2013	Passive detection	28	20 to 39	Male	Black	Complete Elementary School	Agriculture and Fishing	Pf	(501-10.000mm³)	RR	Amazon Region	GUYANA	South America
2013	Passive detection	37	20 to 39	Female	Black	Complete Elementary School	Agriculture and Fishing	Pf	(501-10.000mm³)	RR	Amazon Region	VENEZUELA	South America
2013	Passive detection	31	20 to 39	Male	Black	Complete Elementary School	Agriculture and Fishing	Pf	(< 500mm³)	RR	Amazon Region	VENEZUELA	South America
2013	Passive detection	33	20 to 39	Male	Black	Complete Elementary School	Agriculture and Fishing	Pf	(< 500mm³)	AM	Amazon Region	PERU	South America
2013	Passive detection	28	20 to 39	Male	Black	Complete Elementary School	Agriculture and Fishing	Pf	(< 500mm³)	AM	Amazon Region	COLOMBIA	South America
2013	Passive detection	31	20 to 39	Female	Black	Complete Elementary School	Agriculture and Fishing	Pf	(501-10.000mm³)	MA	Amazon Region	FRENCH GUIANA	South America
2013	Active detection	24	20 to 39	Male	Black	Complete Elementary School	Agriculture and Fishing	Pf	(>100.000mm³)	MA	Amazon Region	FRENCH GUIANA	South America
2013	Passive detection	32	20 to 39	Male	Black	Complete Elementary School	Agriculture and Fishing	Pf	(< 500mm³)	RR	Amazon Region	VENEZUELA	South America
2013	Passive detection	26	20 to 39	Male	Black	Complete Elementary School	Agriculture and Fishing	Pf	(< 500mm³)	AP	Amazon Region	FRENCH GUIANA	South America
2013	Passive detection	29	20 to 39	Female	Black	Complete Elementary School	Agriculture and Fishing	Pf	(501-10.000mm³)	AM	Amazon Region	PERU	South America
2013	Passive detection	29	20 to 39	Male	Black	Complete Elementary School	Agriculture and Fishing	Pf	(< 500mm³)	RR	Amazon Region	VENEZUELA	South America
2014	Passive detection	36	20 to 39	Male	Black	Complete Elementary School	Agriculture and Fishing	Pf	(501-10.000mm³)	PA	Amazon Region	FRENCH GUIANA	South America
2015	Active detection	35	20 to 39	Female	Black	Complete Elementary School	Agriculture and Fishing	Pf		AM	Amazon Region	PERU	South America
2015	Passive detection	22	20 to 39	Female	Black	Complete Elementary School	Agriculture and Fishing	Pf	(< 500mm³)	AM	Amazon Region	PERU	South America
2015	Passive detection	22	20 to 39	Female	Black	Complete Elementary School	Agriculture and Fishing	Pf	(< 500mm³)	AM	Amazon Region	PERU	South America
2015	Active detection	21	20 to 39	Male	Black	Complete Elementary School	Agriculture and Fishing	Pf	(< 500mm³)	AM	Amazon Region	PERU	South America
2016	Passive detection	27	20 to 39	Male	Black	Complete Elementary School	Agriculture and Fishing	Pf	(501-10.000mm³)	AM	Amazon Region	GUYANA	South America
2016	Passive detection	23	20 to 39	Male	Black	Complete Elementary School	Agriculture and Fishing	Pf	(< 500mm³)	AM	Amazon Region	PERU	South America
2017	Passive detection	34	20 to 39	Male	Black	Complete Elementary School	Agriculture and Fishing	Pf	(501-10.000mm³)	RR	Amazon Region	VENEZUELA	South America
2017	Passive detection	38	20 to 39	Female	Black	Complete Elementary School	Agriculture and Fishing	Pf	(< 500mm³)	RR	Amazon Region	VENEZUELA	South America
2018	Passive detection	28	20 to 39	Male	Black	Complete Elementary School	Agriculture and Fishing	Pf	(501-10.000mm³)	RR	Amazon Region	VENEZUELA	South America
2018	Passive detection	39	20 to 39	Male	Black	Complete Elementary School	Agriculture and Fishing	Pf	(10.001-100.000mm³)	RR	Amazon Region	VENEZUELA	South America
2018	Passive detection	26	20 to 39	Male	Black	Complete Elementary School	Agriculture and Fishing	Pf	(< 500mm³)	RR	Amazon Region	VENEZUELA	South America
2018	Passive detection	23	20 to 39	Male	Black	Complete Elementary School	Agriculture and Fishing	Pf	(501-10.000mm³)	RR	Amazon Region	GUYANA	South America
2019	Active detection	30	20 to 39	Male	Black	Complete Elementary School	Agriculture and Fishing	Pf		AM	Amazon Region	VENEZUELA	South America
2022	Active detection	24	20 to 39	Female	Black	Complete Elementary School	Agriculture and Fishing	Pf	(< 500mm³)	MA	Amazon Region	VENEZUELA	South America
2022	Passive detection	32	20 to 39	Female	Black	Complete Elementary School	Agriculture and Fishing	Pf		AM	Amazon Region	PERU	South America
2009	Passive detection	26	20 to 39	Male	Black	Complete Elementary School	Agriculture and Fishing	Pf	(< 500mm³)	PI	Extra-Amazon Region	FRENCH GUIANA	South America
2010	Passive detection	34	20 to 39	Male	Black	Complete Elementary School	Agriculture and Fishing	Pf	(< 500mm³)	PI	Extra-Amazon Region	FRENCH GUIANA	South America
2011	Passive detection	27	20 to 39	Male	Black	Complete Elementary School	Agriculture and Fishing	Pv	(501-10.000mm³)	MA	Amazon Region	FRENCH GUIANA	South America
2011	Active detection	22	20 to 39	Female	Black	Complete Elementary School	Agriculture and Fishing	Pv	(501-10.000mm³)	MA	Amazon Region	FRENCH GUIANA	South America
2011	Passive detection	25	20 to 39	Male	Black	Complete Elementary School	Agriculture and Fishing	Pv	(501-10.000mm³)	AC	Amazon Region	BOLIVIA	South America
2011	Active detection	34	20 to 39	Male	Black	Complete Elementary School	Agriculture and Fishing	Pv	(< 500mm³)	MA	Amazon Region	FRENCH GUIANA	South America
2011	Active detection	27	20 to 39	Male	Black	Complete Elementary School	Agriculture and Fishing	Pv	(501-10.000mm³)	MA	Amazon Region	FRENCH GUIANA	South America
2011	Passive detection	32	20 to 39	Female	Black	Complete Elementary School	Agriculture and Fishing	Pv	(501-10.000mm³)	AP	Amazon Region	FRENCH GUIANA	South America
2011	Passive detection	29	20 to 39	Male	Black	Complete Elementary School	Agriculture and Fishing	Pv	(< 500mm³)	PA	Amazon Region	SURINAME	South America
2011	Active detection	31	20 to 39	Male	Black	Complete Elementary School	Agriculture and Fishing	Pv	(501-10.000mm³)	MA	Amazon Region	FRENCH GUIANA	South America
2012	Passive detection	28	20 to 39	Male	Black	Complete Elementary School	Agriculture and Fishing	Pv	(< 500mm³)	AM	Amazon Region	PERU	South America
2012	Passive detection	23	20 to 39	Male	Black	Complete Elementary School	Agriculture and Fishing	Pv	(< 500mm³)	MA	Amazon Region	GUYANA	South America
2012	Passive detection	30	20 to 39	Male	Black	Complete Elementary School	Agriculture and Fishing	Pv	(501-10.000mm³)	AM	Amazon Region	PERU	South America
2012	Passive detection	22	20 to 39	Male	Black	Complete Elementary School	Agriculture and Fishing	Pv	(< 500mm³)	AM	Amazon Region	PERU	South America
2012	Passive detection	33	20 to 39	Male	Black	Complete Elementary School	Agriculture and Fishing	Pv	(501-10.000mm³)	AM	Amazon Region	PERU	South America
2012	Passive detection	20	20 to 39	Male	Black	Complete Elementary School	Agriculture and Fishing	Pv	(501-10.000mm³)	AM	Amazon Region	PERU	South America
2012	Passive detection	26	20 to 39	Male	Black	Complete Elementary School	Agriculture and Fishing	Pv	(501-10.000mm³)	AM	Amazon Region	PERU	South America
2012	Passive detection	26	20 to 39	Male	Black	Complete Elementary School	Agriculture and Fishing	Pv	(< 500mm³)	RO	Amazon Region	BOLIVIA	South America
2012	Passive detection	29	20 to 39	Male	Black	Complete Elementary School	Agriculture and Fishing	Pv	(501-10.000mm³)	AC	Amazon Region	BOLIVIA	South America
2012	Passive detection	22	20 to 39	Female	Black	Complete Elementary School	Agriculture and Fishing	Pv	(501-10.000mm³)	RR	Amazon Region	GUYANA	South America
2012	Passive detection	26	20 to 39	Male	Black	Complete Elementary School	Agriculture and Fishing	Pv	(10.001-100.000mm³)	AM	Amazon Region	PERU	South America
2012	Passive detection	23	20 to 39	Male	Black	Complete Elementary School	Agriculture and Fishing	Pv	(< 500mm³)	RR	Amazon Region	VENEZUELA	South America
2012	Passive detection	30	20 to 39	Female	Black	Complete Elementary School	Agriculture and Fishing	Pv	(501-10.000mm³)	PA	Amazon Region	FRENCH GUIANA	South America
2012	Passive detection	31	20 to 39	Female	Black	Complete Elementary School	Agriculture and Fishing	Pv	(501-10.000mm³)	RR	Amazon Region	GUYANA	South America
2012	Active detection	20	20 to 39	Male	Black	Complete Elementary School	Agriculture and Fishing	Pv	(< 500mm³)	AM	Amazon Region	PERU	South America
2012	Active detection	33	20 to 39	Male	Black	Complete Elementary School	Agriculture and Fishing	Pv	(501-10.000mm³)	AM	Amazon Region	PERU	South America
2012	Passive detection	39	20 to 39	Male	Black	Complete Elementary School	Agriculture and Fishing	Pv	(< 500mm³)	MA	Amazon Region	FRENCH GUIANA	South America
2012	Active detection	30	20 to 39	Female	Black	Complete Elementary School	Agriculture and Fishing	Pv	(501-10.000mm³)	AM	Amazon Region	PERU	South America
2012	Passive detection	29	20 to 39	Female	Black	Complete Elementary School	Agriculture and Fishing	Pv	(501-10.000mm³)	AP	Amazon Region	FRENCH GUIANA	South America
2012	Passive detection	25	20 to 39	Male	Black	Complete Elementary School	Agriculture and Fishing	Pv	(< 500mm³)	MA	Amazon Region	FRENCH GUIANA	South America
2012	Passive detection	30	20 to 39	Male	Black	Complete Elementary School	Agriculture and Fishing	Pv	(501-10.000mm³)	MA	Amazon Region	FRENCH GUIANA	South America
2013	Passive detection	28	20 to 39	Male	Black	Complete Elementary School	Agriculture and Fishing	Pv	(501-10.000mm³)	MA	Amazon Region	VENEZUELA	South America
2013	Active detection	22	20 to 39	Male	Black	Complete Elementary School	Agriculture and Fishing	Pv	(501-10.000mm³)	AM	Amazon Region	PERU	South America
2013	Passive detection	22	20 to 39	Male	Black	Complete Elementary School	Agriculture and Fishing	Pv	(501-10.000mm³)	RR	Amazon Region	GUYANA	South America
2013	Passive detection	30	20 to 39	Female	Black	Complete Elementary School	Agriculture and Fishing	Pv	(10.001-100.000mm³)	MA	Amazon Region	FRENCH GUIANA	South America
2013	Passive detection	30	20 to 39	Female	Black	Complete Elementary School	Agriculture and Fishing	Pv	(< 500mm³)	MA	Amazon Region	SURINAME	South America
2013	Passive detection	28	20 to 39	Male	Black	Complete Elementary School	Agriculture and Fishing	Pv	(501-10.000mm³)	PA	Amazon Region	GUYANA	South America
2013	Passive detection	33	20 to 39	Male	Black	Complete Elementary School	Agriculture and Fishing	Pv	(501-10.000mm³)	RR	Amazon Region	FRENCH GUIANA	South America
2013	Passive detection	30	20 to 39	Male	Black	Complete Elementary School	Agriculture and Fishing	Pv	(501-10.000mm³)	MA	Amazon Region	FRENCH GUIANA	South America
2013	Passive detection	38	20 to 39	Male	Black	Complete Elementary School	Agriculture and Fishing	Pv	(501-10.000mm³)	AP	Amazon Region	FRENCH GUIANA	South America
2013	Passive detection	27	20 to 39	Male	Black	Complete Elementary School	Agriculture and Fishing	Pv	(501-10.000mm³)	MA	Amazon Region	FRENCH GUIANA	South America
2013	Passive detection	30	20 to 39	Male	Black	Complete Elementary School	Agriculture and Fishing	Pv	(< 500mm³)	MA	Amazon Region	FRENCH GUIANA	South America
2013	Active detection	21	20 to 39	Male	Black	Complete Elementary School	Agriculture and Fishing	Pv	(< 500mm³)	MA	Amazon Region	VENEZUELA	South America
2013	Passive detection	32	20 to 39	Male	Black	Complete Elementary School	Agriculture and Fishing	Pv	(501-10.000mm³)	MA	Amazon Region	FRENCH GUIANA	South America
2013	Passive detection	36	20 to 39	Male	Black	Complete Elementary School	Agriculture and Fishing	Pv	(< 500mm³)	AC	Amazon Region	BOLIVIA	South America
2013	Passive detection	24	20 to 39	Female	Black	Complete Elementary School	Agriculture and Fishing	Pv	(< 500mm³)	AM	Amazon Region	COLOMBIA	South America
2013	Passive detection	24	20 to 39	Male	Black	Complete Elementary School	Agriculture and Fishing	Pv		AM	Amazon Region	PERU	South America
2013	Active detection	31	20 to 39	Male	Black	Complete Elementary School	Agriculture and Fishing	Pv	(501-10.000mm³)	MA	Amazon Region	FRENCH GUIANA	South America
2013	Passive detection	20	20 to 39	Male	Black	Complete Elementary School	Agriculture and Fishing	Pv	(501-10.000mm³)	AM	Amazon Region	FRENCH GUIANA	South America
2013	Passive detection	22	20 to 39	Female	Black	Complete Elementary School	Agriculture and Fishing	Pv	(< 500mm³)	MA	Amazon Region	VENEZUELA	South America
2013	Passive detection	38	20 to 39	Male	Black	Complete Elementary School	Agriculture and Fishing	Pv	(501-10.000mm³)	MA	Amazon Region	FRENCH GUIANA	South America
2013	Passive detection	34	20 to 39	Male	Black	Complete Elementary School	Agriculture and Fishing	Pv	(501-10.000mm³)	MT	Amazon Region	FRENCH GUIANA	South America
2013	Passive detection	30	20 to 39	Female	Black	Complete Elementary School	Agriculture and Fishing	Pv	(< 500mm³)	AM	Amazon Region	PERU	South America
2013	Passive detection	34	20 to 39	Female	Black	Complete Elementary School	Agriculture and Fishing	Pv	(501-10.000mm³)	AM	Amazon Region	PERU	South America
2013	Passive detection	33	20 to 39	Male	Black	Complete Elementary School	Agriculture and Fishing	Pv	(>100.000mm³)	PA	Amazon Region	FRENCH GUIANA	South America
2014	Active detection	24	20 to 39	Male	Black	Complete Elementary School	Agriculture and Fishing	Pv	(< 500mm³)	AC	Amazon Region	BOLIVIA	South America
2014	Passive detection	29	20 to 39	Male	Black	Complete Elementary School	Agriculture and Fishing	Pv	(501-10.000mm³)	PA	Amazon Region	GUYANA	South America
2014	Active detection	36	20 to 39	Male	Black	Complete Elementary School	Agriculture and Fishing	Pv	(501-10.000mm³)	MA	Amazon Region	FRENCH GUIANA	South America
2014	Passive detection	26	20 to 39	Male	Black	Complete Elementary School	Agriculture and Fishing	Pv	(< 500mm³)	RO	Amazon Region	BOLIVIA	South America
2014	Active detection	21	20 to 39	Female	Black	Complete Elementary School	Agriculture and Fishing	Pv	(< 500mm³)	AM	Amazon Region	PERU	South America
2014	Passive detection	36	20 to 39	Male	Black	Complete Elementary School	Agriculture and Fishing	Pv	(< 500mm³)	AM	Amazon Region	PERU	South America
2014	Passive detection	26	20 to 39	Male	Black	Complete Elementary School	Agriculture and Fishing	Pv	(501-10.000mm³)	MA	Amazon Region	VENEZUELA	South America
2014	Passive detection	32	20 to 39	Male	Black	Complete Elementary School	Agriculture and Fishing	Pv	(501-10.000mm³)	PA	Amazon Region	FRENCH GUIANA	South America
2014	Passive detection	24	20 to 39	Male	Black	Complete Elementary School	Agriculture and Fishing	Pv	(501-10.000mm³)	AM	Amazon Region	PERU	South America
2014	Passive detection	33	20 to 39	Male	Black	Complete Elementary School	Agriculture and Fishing	Pv	(< 500mm³)	AM	Amazon Region	PERU	South America
2014	Active detection	32	20 to 39	Female	Black	Complete Elementary School	Agriculture and Fishing	Pv	(501-10.000mm³)	MA	Amazon Region	FRENCH GUIANA	South America
2014	Passive detection	22	20 to 39	Female	Black	Complete Elementary School	Agriculture and Fishing	Pv	(< 500mm³)	AM	Amazon Region	PERU	South America
2014	Active detection	26	20 to 39	Female	Black	Complete Elementary School	Agriculture and Fishing	Pv	(501-10.000mm³)	AM	Amazon Region	PERU	South America
2015	Passive detection	26	20 to 39	Female	Black	Complete Elementary School	Agriculture and Fishing	Pv	(< 500mm³)	AM	Amazon Region	PERU	South America
2015	Passive detection	35	20 to 39	Male	Black	Complete Elementary School	Agriculture and Fishing	Pv	(501-10.000mm³)	AM	Amazon Region	PERU	South America
2015	Passive detection	32	20 to 39	Female	Black	Complete Elementary School	Agriculture and Fishing	Pv	(< 500mm³)	AM	Amazon Region	PERU	South America
2015	Passive detection	30	20 to 39	Male	Black	Complete Elementary School	Agriculture and Fishing	Pv	(< 500mm³)	AM	Amazon Region	PERU	South America
2015	Passive detection	34	20 to 39	Male	Black	Complete Elementary School	Agriculture and Fishing	Pv	(501-10.000mm³)	AM	Amazon Region	PERU	South America
2015	Passive detection	33	20 to 39	Female	Black	Complete Elementary School	Agriculture and Fishing	Pv	(501-10.000mm³)	AM	Amazon Region	PERU	South America
2015	Passive detection	33	20 to 39	Male	Black	Complete Elementary School	Agriculture and Fishing	Pv	(< 500mm³)	AM	Amazon Region	PERU	South America
2015	Passive detection	22	20 to 39	Female	Black	Complete Elementary School	Agriculture and Fishing	Pv	(< 500mm³)	AM	Amazon Region	PERU	South America
2015	Active detection	27	20 to 39	Female	Black	Complete Elementary School	Agriculture and Fishing	Pv	(< 500mm³)	AM	Amazon Region	PERU	South America
2015	Passive detection	22	20 to 39	Male	Black	Complete Elementary School	Agriculture and Fishing	Pv	(< 500mm³)	AM	Amazon Region	PERU	South America
2015	Active detection	29	20 to 39	Male	Black	Complete Elementary School	Agriculture and Fishing	Pv	(501-10.000mm³)	RR	Amazon Region	VENEZUELA	South America
2015	Passive detection	22	20 to 39	Female	Black	Complete Elementary School	Agriculture and Fishing	Pv	(< 500mm³)	MA	Amazon Region	FRENCH GUIANA	South America
2015	Passive detection	32	20 to 39	Male	Black	Complete Elementary School	Agriculture and Fishing	Pv	(501-10.000mm³)	AM	Amazon Region	PERU	South America
2015	Passive detection	22	20 to 39	Female	Black	Complete Elementary School	Agriculture and Fishing	Pv	(< 500mm³)	RR	Amazon Region	GUYANA	South America
2016	Passive detection	38	20 to 39	Male	Black	Complete Elementary School	Agriculture and Fishing	Pv	(< 500mm³)	AC	Amazon Region	BOLIVIA	South America
2016	Passive detection	35	20 to 39	Male	Black	Complete Elementary School	Agriculture and Fishing	Pv	(< 500mm³)	AM	Amazon Region	PERU	South America
2016	Passive detection	31	20 to 39	Male	Black	Complete Elementary School	Agriculture and Fishing	Pv	(< 500mm³)	RR	Amazon Region	VENEZUELA	South America
2016	Passive detection	23	20 to 39	Male	Black	Complete Elementary School	Agriculture and Fishing	Pv	(501-10.000mm³)	MA	Amazon Region	VENEZUELA	South America
2016	Passive detection	30	20 to 39	Male	Black	Complete Elementary School	Agriculture and Fishing	Pv	(< 500mm³)	MA	Amazon Region	VENEZUELA	South America
2016	Passive detection	36	20 to 39	Male	Black	Complete Elementary School	Agriculture and Fishing	Pv	(< 500mm³)	RR	Amazon Region	GUYANA	South America
2016	Passive detection	31	20 to 39	Male	Black	Complete Elementary School	Agriculture and Fishing	Pv	(< 500mm³)	AM	Amazon Region	PERU	South America
2016	Passive detection	32	20 to 39	Male	Black	Complete Elementary School	Agriculture and Fishing	Pv	(< 500mm³)	AM	Amazon Region	PERU	South America
2016	Active detection	28	20 to 39	Female	Black	Complete Elementary School	Agriculture and Fishing	Pv	(< 500mm³)	MA	Amazon Region	FRENCH GUIANA	South America
2016	Passive detection	39	20 to 39	Male	Black	Complete Elementary School	Agriculture and Fishing	Pv	(501-10.000mm³)	AM	Amazon Region	PERU	South America
2016	Passive detection	38	20 to 39	Female	Black	Complete Elementary School	Agriculture and Fishing	Pv	(10.001-100.000mm³)	AM	Amazon Region	PERU	South America
2017	Passive detection	27	20 to 39	Male	Black	Complete Elementary School	Agriculture and Fishing	Pv	(501-10.000mm³)	RR	Amazon Region	VENEZUELA	South America
2017	Passive detection	26	20 to 39	Male	Black	Complete Elementary School	Agriculture and Fishing	Pv	(< 500mm³)	MA	Amazon Region	GUYANA	South America
2017	Passive detection	35	20 to 39	Male	Black	Complete Elementary School	Agriculture and Fishing	Pv	(501-10.000mm³)	RO	Amazon Region	BOLIVIA	South America
2017	Passive detection	29	20 to 39	Male	Black	Complete Elementary School	Agriculture and Fishing	Pv	(< 500mm³)	MA	Amazon Region	GUYANA	South America
2017	Passive detection	36	20 to 39	Male	Black	Complete Elementary School	Agriculture and Fishing	Pv	(501-10.000mm³)	RO	Amazon Region	BOLIVIA	South America
2017	Passive detection	35	20 to 39	Male	Black	Complete Elementary School	Agriculture and Fishing	Pv	(< 500mm³)	MA	Amazon Region	FRENCH GUIANA	South America
2017	Passive detection	27	20 to 39	Male	Black	Complete Elementary School	Agriculture and Fishing	Pv	(< 500mm³)	AM	Amazon Region	PERU	South America
2017	Passive detection	32	20 to 39	Male	Black	Complete Elementary School	Agriculture and Fishing	Pv	(501-10.000mm³)	MA	Amazon Region	GUYANA	South America
2017	Passive detection	21	20 to 39	Male	Black	Complete Elementary School	Agriculture and Fishing	Pv	(< 500mm³)	AM	Amazon Region	PERU	South America
2017	Passive detection	36	20 to 39	Male	Black	Complete Elementary School	Agriculture and Fishing	Pv	(501-10.000mm³)	MA	Amazon Region	GUYANA	South America
2017	Passive detection	27	20 to 39	Male	Black	Complete Elementary School	Agriculture and Fishing	Pv	(< 500mm³)	MA	Amazon Region	FRENCH GUIANA	South America
2017	Passive detection	22	20 to 39	Male	Black	Complete Elementary School	Agriculture and Fishing	Pv	(501-10.000mm³)	RR	Amazon Region	VENEZUELA	South America
2017	Passive detection	29	20 to 39	Male	Black	Complete Elementary School	Agriculture and Fishing	Pv	(501-10.000mm³)	MA	Amazon Region	GUYANA	South America
2017	Passive detection	32	20 to 39	Male	Black	Complete Elementary School	Agriculture and Fishing	Pv	(501-10.000mm³)	RR	Amazon Region	VENEZUELA	South America
2017	Passive detection	25	20 to 39	Male	Black	Complete Elementary School	Agriculture and Fishing	Pv	(< 500mm³)	MA	Amazon Region	FRENCH GUIANA	South America
2018	Passive detection	34	20 to 39	Male	Black	Complete Elementary School	Agriculture and Fishing	Pv	(10.001-100.000mm³)	RR	Amazon Region	VENEZUELA	South America
2018	Passive detection	24	20 to 39	Female	Black	Complete Elementary School	Agriculture and Fishing	Pv	(< 500mm³)	RR	Amazon Region	VENEZUELA	South America
2018	Passive detection	31	20 to 39	Male	Black	Complete Elementary School	Agriculture and Fishing	Pv	(501-10.000mm³)	PA	Amazon Region	VENEZUELA	South America
2018	Passive detection	25	20 to 39	Male	Black	Complete Elementary School	Agriculture and Fishing	Pv	(501-10.000mm³)	AP	Amazon Region	FRENCH GUIANA	South America
2018	Active detection	34	20 to 39	Male	Black	Complete Elementary School	Agriculture and Fishing	Pv	(< 500mm³)	MA	Amazon Region	GUYANA	South America
2018	Passive detection	28	20 to 39	Male	Black	Complete Elementary School	Agriculture and Fishing	Pv	(501-10.000mm³)	RR	Amazon Region	VENEZUELA	South America
2018	Passive detection	25	20 to 39	Female	Black	Complete Elementary School	Agriculture and Fishing	Pv	(< 500mm³)	RR	Amazon Region	VENEZUELA	South America
2018	Active detection	28	20 to 39	Female	Black	Complete Elementary School	Agriculture and Fishing	Pv	(< 500mm³)	AM	Amazon Region	PERU	South America
2018	Active detection	34	20 to 39	Male	Black	Complete Elementary School	Agriculture and Fishing	Pv	(< 500mm³)	MA	Amazon Region	GUYANA	South America
2018	Active detection	26	20 to 39	Male	Black	Complete Elementary School	Agriculture and Fishing	Pv	(10.001-100.000mm³)	RR	Amazon Region	VENEZUELA	South America
2018	Passive detection	25	20 to 39	Male	Black	Complete Elementary School	Agriculture and Fishing	Pv	(< 500mm³)	AM	Amazon Region	PERU	South America
2018	Passive detection	29	20 to 39	Female	Black	Complete Elementary School	Agriculture and Fishing	Pv	(10.001-100.000mm³)	RR	Amazon Region	VENEZUELA	South America
2018	Passive detection	28	20 to 39	Male	Black	Complete Elementary School	Agriculture and Fishing	Pv	(< 500mm³)	RR	Amazon Region	VENEZUELA	South America
2018	Passive detection	37	20 to 39	Male	Black	Complete Elementary School	Agriculture and Fishing	Pv	(501-10.000mm³)	RR	Amazon Region	GUYANA	South America
2018	Passive detection	23	20 to 39	Male	Black	Complete Elementary School	Agriculture and Fishing	Pv	(10.001-100.000mm³)	RR	Amazon Region	VENEZUELA	South America
2018	Passive detection	34	20 to 39	Female	Black	Complete Elementary School	Agriculture and Fishing	Pv	(< 500mm³)	RR	Amazon Region	VENEZUELA	South America
2018	Active detection	29	20 to 39	Male	Black	Complete Elementary School	Agriculture and Fishing	Pv	(501-10.000mm³)	AM	Amazon Region	PERU	South America
2018	Passive detection	22	20 to 39	Male	Black	Complete Elementary School	Agriculture and Fishing	Pv	(501-10.000mm³)	AM	Amazon Region	PERU	South America
2018	Passive detection	34	20 to 39	Male	Black	Complete Elementary School	Agriculture and Fishing	Pv	(501-10.000mm³)	RR	Amazon Region	VENEZUELA	South America
2018	Passive detection	29	20 to 39	Male	Black	Complete Elementary School	Agriculture and Fishing	Pv	(501-10.000mm³)	RR	Amazon Region	VENEZUELA	South America
2018	Passive detection	30	20 to 39	Male	Black	Complete Elementary School	Agriculture and Fishing	Pv	(< 500mm³)	RR	Amazon Region	GUYANA	South America
2018	Active detection	38	20 to 39	Male	Black	Complete Elementary School	Agriculture and Fishing	Pv	(< 500mm³)	MA	Amazon Region	FRENCH GUIANA	South America
2019	Active detection	22	20 to 39	Male	Black	Complete Elementary School	Agriculture and Fishing	Pv	(501-10.000mm³)	MA	Amazon Region	FRENCH GUIANA	South America
2019	Passive detection	31	20 to 39	Female	Black	Complete Elementary School	Agriculture and Fishing	Pv	(501-10.000mm³)	RR	Amazon Region	VENEZUELA	South America
2019	Active detection	31	20 to 39	Male	Black	Complete Elementary School	Agriculture and Fishing	Pv		AM	Amazon Region	PERU	South America
2019	Passive detection	26	20 to 39	Female	Black	Complete Elementary School	Agriculture and Fishing	Pv		AM	Amazon Region	PERU	South America
2019	Passive detection	24	20 to 39	Male	Black	Complete Elementary School	Agriculture and Fishing	Pv	(501-10.000mm³)	RR	Amazon Region	GUYANA	South America
2019	Passive detection	39	20 to 39	Male	Black	Complete Elementary School	Agriculture and Fishing	Pv	(501-10.000mm³)	RR	Amazon Region	VENEZUELA	South America
2019	Passive detection	37	20 to 39	Female	Black	Complete Elementary School	Agriculture and Fishing	Pv	(501-10.000mm³)	RO	Amazon Region	BOLIVIA	South America
2019	Passive detection	21	20 to 39	Male	Black	Complete Elementary School	Agriculture and Fishing	Pv	(10.001-100.000mm³)	RR	Amazon Region	VENEZUELA	South America
2019	Passive detection	21	20 to 39	Male	Black	Complete Elementary School	Agriculture and Fishing	Pv	(501-10.000mm³)	RR	Amazon Region	VENEZUELA	South America
2019	Active detection	31	20 to 39	Male	Black	Complete Elementary School	Agriculture and Fishing	Pv	(501-10.000mm³)	MA	Amazon Region	GUYANA	South America
2019	Passive detection	35	20 to 39	Male	Black	Complete Elementary School	Agriculture and Fishing	Pv		AM	Amazon Region	PERU	South America
2019	Passive detection	22	20 to 39	Male	Black	Complete Elementary School	Agriculture and Fishing	Pv	(501-10.000mm³)	AM	Amazon Region	PERU	South America
2019	Active detection	25	20 to 39	Male	Black	Complete Elementary School	Agriculture and Fishing	Pv		AM	Amazon Region	PERU	South America
2019	Passive detection	25	20 to 39	Male	Black	Complete Elementary School	Agriculture and Fishing	Pv	(501-10.000mm³)	AM	Amazon Region	PERU	South America
2019	Active detection	29	20 to 39	Male	Black	Complete Elementary School	Agriculture and Fishing	Pv	(501-10.000mm³)	MT	Amazon Region	GUYANA	South America
2019	Passive detection	27	20 to 39	Male	Black	Complete Elementary School	Agriculture and Fishing	Pv	(501-10.000mm³)	RR	Amazon Region	VENEZUELA	South America
2019	Passive detection	23	20 to 39	Male	Black	Complete Elementary School	Agriculture and Fishing	Pv	(10.001-100.000mm³)	RR	Amazon Region	GUYANA	South America
2019	Active detection	25	20 to 39	Male	Black	Complete Elementary School	Agriculture and Fishing	Pv	(501-10.000mm³)	AM	Amazon Region	PERU	South America
2019	Active detection	37	20 to 39	Female	Black	Complete Elementary School	Agriculture and Fishing	Pv	(< 500mm³)	AM	Amazon Region	PERU	South America
2019	Passive detection	35	20 to 39	Female	Black	Complete Elementary School	Agriculture and Fishing	Pv	(501-10.000mm³)	RR	Amazon Region	VENEZUELA	South America
2019	Passive detection	34	20 to 39	Male	Black	Complete Elementary School	Agriculture and Fishing	Pv	(501-10.000mm³)	RR	Amazon Region	GUYANA	South America
2019	Passive detection	29	20 to 39	Male	Black	Complete Elementary School	Agriculture and Fishing	Pv	(< 500mm³)	RR	Amazon Region	VENEZUELA	South America
2019	Passive detection	37	20 to 39	Male	Black	Complete Elementary School	Agriculture and Fishing	Pv	(< 500mm³)	PA	Amazon Region	GUYANA	South America
2020	Passive detection	36	20 to 39	Male	Black	Complete Elementary School	Agriculture and Fishing	Pv		RR	Amazon Region	VENEZUELA	South America
2020	Passive detection	28	20 to 39	Male	Black	Complete Elementary School	Agriculture and Fishing	Pv	(501-10.000mm³)	AM	Amazon Region	PERU	South America
2020	Passive detection	37	20 to 39	Male	Black	Complete Elementary School	Agriculture and Fishing	Pv	(501-10.000mm³)	AP	Amazon Region	FRENCH GUIANA	South America
2020	Passive detection	38	20 to 39	Female	Black	Complete Elementary School	Agriculture and Fishing	Pv	(501-10.000mm³)	RO	Amazon Region	BOLIVIA	South America
2020	Passive detection	35	20 to 39	Male	Black	Complete Elementary School	Agriculture and Fishing	Pv	(< 500mm³)	AC	Amazon Region	BOLIVIA	South America
2021	Passive detection	20	20 to 39	Male	Black	Complete Elementary School	Agriculture and Fishing	Pv	(501-10.000mm³)	AC	Amazon Region	BOLIVIA	South America
2021	Passive detection	28	20 to 39	Female	Black	Complete Elementary School	Agriculture and Fishing	Pv	(501-10.000mm³)	AM	Amazon Region	PERU	South America
2021	Passive detection	36	20 to 39	Male	Black	Complete Elementary School	Agriculture and Fishing	Pv	(< 500mm³)	MA	Amazon Region	VENEZUELA	South America
2021	Passive detection	33	20 to 39	Female	Black	Complete Elementary School	Agriculture and Fishing	Pv	(501-10.000mm³)	RR	Amazon Region	GUYANA	South America
2021	Active detection	37	20 to 39	Male	Black	Complete Elementary School	Agriculture and Fishing	Pv	(< 500mm³)	MT	Amazon Region	GUYANA	South America
2021	Passive detection	34	20 to 39	Male	Black	Complete Elementary School	Agriculture and Fishing	Pv	(501-10.000mm³)	AC	Amazon Region	BOLIVIA	South America
2021	Passive detection	36	20 to 39	Male	Black	Complete Elementary School	Agriculture and Fishing	Pv	(501-10.000mm³)	MA	Amazon Region	VENEZUELA	South America
2022	Passive detection	24	20 to 39	Male	Black	Complete Elementary School	Agriculture and Fishing	Pv	(501-10.000mm³)	RO	Amazon Region	BOLIVIA	South America
2022	Passive detection	28	20 to 39	Male	Black	Complete Elementary School	Agriculture and Fishing	Pv	(< 500mm³)	AM	Amazon Region	PERU	South America
2022	Passive detection	21	20 to 39	Male	Black	Complete Elementary School	Agriculture and Fishing	Pv		AM	Amazon Region	PERU	South America
2022	Passive detection	32	20 to 39	Male	Black	Complete Elementary School	Agriculture and Fishing	Pv	(< 500mm³)	AM	Amazon Region	PERU	South America
2022	Passive detection	34	20 to 39	Male	Black	Complete Elementary School	Agriculture and Fishing	Pv	(501-10.000mm³)	AC	Amazon Region	BOLIVIA	South America
2016	Passive detection	30	20 to 39	Male	Black	Complete Elementary School	Agriculture and Fishing	Pv	(501-10.000mm³)	PI	Extra-Amazon Region	VENEZUELA	South America
2016	Active detection	30	20 to 39	Male	Black	Complete Elementary School	Agriculture and Fishing	Pv	(10.001-100.000mm³)	PI	Extra-Amazon Region	VENEZUELA	South America
2017	Passive detection	34	20 to 39	Male	Black	Complete Elementary School	Agriculture and Fishing	Pv	(< 500mm³)	GO	Extra-Amazon Region	VENEZUELA	South America
2013	Passive detection	41	40 to 59	Male	Black	Complete Elementary School	Agriculture and Fishing	Mixed	(501-10.000mm³)	MA	Amazon Region	FRENCH GUIANA	South America
2011	Passive detection	43	40 to 59	Male	Black	Complete Elementary School	Agriculture and Fishing	Pf	(< 500mm³)	RR	Amazon Region	GUYANA	South America
2011	Passive detection	50	40 to 59	Male	Black	Complete Elementary School	Agriculture and Fishing	Pf	(501-10.000mm³)	AP	Amazon Region	FRENCH GUIANA	South America
2013	Passive detection	42	40 to 59	Male	Black	Complete Elementary School	Agriculture and Fishing	Pf	(501-10.000mm³)	AP	Amazon Region	FRENCH GUIANA	South America
2016	Passive detection	52	40 to 59	Male	Black	Complete Elementary School	Agriculture and Fishing	Pf	(< 500mm³)	MA	Amazon Region	VENEZUELA	South America
2016	Passive detection	44	40 to 59	Male	Black	Complete Elementary School	Agriculture and Fishing	Pf	(< 500mm³)	AP	Amazon Region	FRENCH GUIANA	South America
2018	Passive detection	50	40 to 59	Male	Black	Complete Elementary School	Agriculture and Fishing	Pf	(< 500mm³)	RR	Amazon Region	VENEZUELA	South America
2018	Passive detection	58	40 to 59	Female	Black	Complete Elementary School	Agriculture and Fishing	Pf	(< 500mm³)	RR	Amazon Region	VENEZUELA	South America
2019	Passive detection	44	40 to 59	Male	Black	Complete Elementary School	Agriculture and Fishing	Pf	(501-10.000mm³)	AM	Amazon Region	PERU	South America
2019	Passive detection	49	40 to 59	Male	Black	Complete Elementary School	Agriculture and Fishing	Pf	(< 500mm³)	RR	Amazon Region	VENEZUELA	South America
2022	Passive detection	47	40 to 59	Male	Black	Complete Elementary School	Agriculture and Fishing	Pf	(< 500mm³)	AM	Amazon Region	PERU	South America
2010	Passive detection	43	40 to 59	Male	Black	Complete Elementary School	Agriculture and Fishing	Pv	(501-10.000mm³)	MA	Amazon Region	FRENCH GUIANA	South America
2011	Passive detection	49	40 to 59	Male	Black	Complete Elementary School	Agriculture and Fishing	Pv	(< 500mm³)	MA	Amazon Region	FRENCH GUIANA	South America
2011	Passive detection	49	40 to 59	Male	Black	Complete Elementary School	Agriculture and Fishing	Pv	(501-10.000mm³)	RR	Amazon Region	GUYANA	South America
2011	Passive detection	41	40 to 59	Male	Black	Complete Elementary School	Agriculture and Fishing	Pv	(501-10.000mm³)	PA	Amazon Region	GUYANA	South America
2012	Passive detection	45	40 to 59	Female	Black	Complete Elementary School	Agriculture and Fishing	Pv	(501-10.000mm³)	RR	Amazon Region	GUYANA	South America
2012	Passive detection	46	40 to 59	Male	Black	Complete Elementary School	Agriculture and Fishing	Pv	(501-10.000mm³)	AM	Amazon Region	VENEZUELA	South America
2012	Passive detection	40	40 to 59	Female	Black	Complete Elementary School	Agriculture and Fishing	Pv	(10.001-100.000mm³)	AM	Amazon Region	PERU	South America
2012	Active detection	42	40 to 59	Male	Black	Complete Elementary School	Agriculture and Fishing	Pv	(< 500mm³)	MA	Amazon Region	GUYANA	South America
2012	Passive detection	44	40 to 59	Male	Black	Complete Elementary School	Agriculture and Fishing	Pv	(< 500mm³)	AM	Amazon Region	PERU	South America
2012	Passive detection	49	40 to 59	Male	Black	Complete Elementary School	Agriculture and Fishing	Pv	(< 500mm³)	AM	Amazon Region	PERU	South America
2012	Passive detection	53	40 to 59	Female	Black	Complete Elementary School	Agriculture and Fishing	Pv	(501-10.000mm³)	AP	Amazon Region	FRENCH GUIANA	South America
2013	Passive detection	45	40 to 59	Male	Black	Complete Elementary School	Agriculture and Fishing	Pv	(< 500mm³)	MA	Amazon Region	VENEZUELA	South America
2013	Passive detection	46	40 to 59	Female	Black	Complete Elementary School	Agriculture and Fishing	Pv	(< 500mm³)	MA	Amazon Region	FRENCH GUIANA	South America
2013	Passive detection	55	40 to 59	Male	Black	Complete Elementary School	Agriculture and Fishing	Pv	(< 500mm³)	AM	Amazon Region	PERU	South America
2013	Passive detection	42	40 to 59	Male	Black	Complete Elementary School	Agriculture and Fishing	Pv	(501-10.000mm³)	RR	Amazon Region	GUYANA	South America
2013	Passive detection	47	40 to 59	Female	Black	Complete Elementary School	Agriculture and Fishing	Pv	(501-10.000mm³)	MA	Amazon Region	SURINAME	South America
2013	Passive detection	50	40 to 59	Male	Black	Complete Elementary School	Agriculture and Fishing	Pv	(501-10.000mm³)	RR	Amazon Region	GUYANA	South America
2013	Passive detection	55	40 to 59	Male	Black	Complete Elementary School	Agriculture and Fishing	Pv	(< 500mm³)	RO	Amazon Region	VENEZUELA	South America
2013	Passive detection	41	40 to 59	Female	Black	Complete Elementary School	Agriculture and Fishing	Pv	(< 500mm³)	RR	Amazon Region	VENEZUELA	South America
2013	Passive detection	46	40 to 59	Female	Black	Complete Elementary School	Agriculture and Fishing	Pv	(501-10.000mm³)	MA	Amazon Region	FRENCH GUIANA	South America
2013	Passive detection	51	40 to 59	Female	Black	Complete Elementary School	Agriculture and Fishing	Pv	(501-10.000mm³)	RR	Amazon Region	GUYANA	South America
2013	Passive detection	41	40 to 59	Male	Black	Complete Elementary School	Agriculture and Fishing	Pv	(501-10.000mm³)	AM	Amazon Region	PERU	South America
2014	Passive detection	55	40 to 59	Male	Black	Complete Elementary School	Agriculture and Fishing	Pv	(< 500mm³)	AM	Amazon Region	COLOMBIA	South America
2014	Passive detection	52	40 to 59	Female	Black	Complete Elementary School	Agriculture and Fishing	Pv	(501-10.000mm³)	RO	Amazon Region	BOLIVIA	South America
2014	Passive detection	50	40 to 59	Male	Black	Complete Elementary School	Agriculture and Fishing	Pv	(< 500mm³)	AM	Amazon Region	PERU	South America
2014	Passive detection	46	40 to 59	Male	Black	Complete Elementary School	Agriculture and Fishing	Pv	(501-10.000mm³)	AM	Amazon Region	PERU	South America
2015	Passive detection	43	40 to 59	Male	Black	Complete Elementary School	Agriculture and Fishing	Pv	(< 500mm³)	AM	Amazon Region	PERU	South America
2015	Passive detection	45	40 to 59	Female	Black	Complete Elementary School	Agriculture and Fishing	Pv	(501-10.000mm³)	AM	Amazon Region	PERU	South America
2015	Passive detection	55	40 to 59	Male	Black	Complete Elementary School	Agriculture and Fishing	Pv	(< 500mm³)	AM	Amazon Region	PERU	South America
2015	Passive detection	57	40 to 59	Male	Black	Complete Elementary School	Agriculture and Fishing	Pv	(501-10.000mm³)	AM	Amazon Region	PERU	South America
2015	Passive detection	41	40 to 59	Male	Black	Complete Elementary School	Agriculture and Fishing	Pv	(501-10.000mm³)	AM	Amazon Region	PERU	South America
2015	Passive detection	44	40 to 59	Male	Black	Complete Elementary School	Agriculture and Fishing	Pv	(501-10.000mm³)	AM	Amazon Region	PERU	South America
2015	Passive detection	41	40 to 59	Male	Black	Complete Elementary School	Agriculture and Fishing	Pv	(< 500mm³)	AM	Amazon Region	PERU	South America
2015	Passive detection	53	40 to 59	Male	Black	Complete Elementary School	Agriculture and Fishing	Pv	(< 500mm³)	AM	Amazon Region	PERU	South America
2015	Passive detection	41	40 to 59	Male	Black	Complete Elementary School	Agriculture and Fishing	Pv	(< 500mm³)	AM	Amazon Region	PERU	South America
2015	Passive detection	41	40 to 59	Male	Black	Complete Elementary School	Agriculture and Fishing	Pv	(< 500mm³)	AM	Amazon Region	PERU	South America
2016	Passive detection	42	40 to 59	Female	Black	Complete Elementary School	Agriculture and Fishing	Pv	(< 500mm³)	PA	Amazon Region	VENEZUELA	South America
2016	Active detection	45	40 to 59	Female	Black	Complete Elementary School	Agriculture and Fishing	Pv	(< 500mm³)	AM	Amazon Region	PERU	South America
2016	Active detection	51	40 to 59	Male	Black	Complete Elementary School	Agriculture and Fishing	Pv	(< 500mm³)	AM	Amazon Region	PERU	South America
2016	Passive detection	53	40 to 59	Male	Black	Complete Elementary School	Agriculture and Fishing	Pv	(< 500mm³)	AM	Amazon Region	PERU	South America
2016	Passive detection	51	40 to 59	Male	Black	Complete Elementary School	Agriculture and Fishing	Pv	(501-10.000mm³)	RR	Amazon Region	VENEZUELA	South America
2017	Passive detection	56	40 to 59	Male	Black	Complete Elementary School	Agriculture and Fishing	Pv	(< 500mm³)	RR	Amazon Region	VENEZUELA	South America
2017	Passive detection	55	40 to 59	Male	Black	Complete Elementary School	Agriculture and Fishing	Pv	(10.001-100.000mm³)	AM	Amazon Region	PERU	South America
2017	Passive detection	52	40 to 59	Male	Black	Complete Elementary School	Agriculture and Fishing	Pv	(501-10.000mm³)	AC	Amazon Region	BOLIVIA	South America
2017	Passive detection	55	40 to 59	Male	Black	Complete Elementary School	Agriculture and Fishing	Pv	(501-10.000mm³)	AM	Amazon Region	PERU	South America
2017	Passive detection	45	40 to 59	Male	Black	Complete Elementary School	Agriculture and Fishing	Pv	(< 500mm³)	RO	Amazon Region	BOLIVIA	South America
2018	Passive detection	52	40 to 59	Male	Black	Complete Elementary School	Agriculture and Fishing	Pv	(>100.000mm³)	RR	Amazon Region	VENEZUELA	South America
2018	Passive detection	55	40 to 59	Male	Black	Complete Elementary School	Agriculture and Fishing	Pv	(501-10.000mm³)	PA	Amazon Region	VENEZUELA	South America
2018	Passive detection	45	40 to 59	Male	Black	Complete Elementary School	Agriculture and Fishing	Pv	(501-10.000mm³)	RR	Amazon Region	GUYANA	South America
2018	Active detection	47	40 to 59	Male	Black	Complete Elementary School	Agriculture and Fishing	Pv	(< 500mm³)	AM	Amazon Region	PERU	South America
2019	Passive detection	50	40 to 59	Male	Black	Complete Elementary School	Agriculture and Fishing	Pv	(501-10.000mm³)	RR	Amazon Region	VENEZUELA	South America
2019	Active detection	53	40 to 59	Male	Black	Complete Elementary School	Agriculture and Fishing	Pv		AM	Amazon Region	PERU	South America
2019	Passive detection	45	40 to 59	Male	Black	Complete Elementary School	Agriculture and Fishing	Pv		RO	Amazon Region	BOLIVIA	South America
2019	Active detection	42	40 to 59	Female	Black	Complete Elementary School	Agriculture and Fishing	Pv		AM	Amazon Region	PERU	South America
2019	Active detection	51	40 to 59	Male	Black	Complete Elementary School	Agriculture and Fishing	Pv		AM	Amazon Region	PERU	South America
2019	Passive detection	43	40 to 59	Male	Black	Complete Elementary School	Agriculture and Fishing	Pv	(< 500mm³)	RO	Amazon Region	BOLIVIA	South America
2021	Passive detection	54	40 to 59	Female	Black	Complete Elementary School	Agriculture and Fishing	Pv	(< 500mm³)	AC	Amazon Region	BOLIVIA	South America
2021	Passive detection	49	40 to 59	Male	Black	Complete Elementary School	Agriculture and Fishing	Pv	(501-10.000mm³)	AM	Amazon Region	PERU	South America
2021	Passive detection	52	40 to 59	Male	Black	Complete Elementary School	Agriculture and Fishing	Pv	(< 500mm³)	RO	Amazon Region	BOLIVIA	South America
2022	Passive detection	40	40 to 59	Male	Black	Complete Elementary School	Agriculture and Fishing	Pv	(501-10.000mm³)	AC	Amazon Region	BOLIVIA	South America
2022	Active detection	42	40 to 59	Male	Black	Complete Elementary School	Agriculture and Fishing	Pv		AM	Amazon Region	PERU	South America
2009	Passive detection	41	40 to 59	Male	Black	Complete Elementary School	Agriculture and Fishing	Pv	(< 500mm³)	PI	Extra-Amazon Region	FRENCH GUIANA	South America
2012	Passive detection	54	40 to 59	Male	Black	Complete Elementary School	Agriculture and Fishing	Pv	(10.001-100.000mm³)	PI	Extra-Amazon Region	VENEZUELA	South America
2015	Active detection	63	60 and over	Male	Black	Complete Elementary School	Agriculture and Fishing	Pf	(10.001-100.000mm³)	AM	Amazon Region	PERU	South America
2015	Passive detection	67	60 and over	Female	Black	Complete Elementary School	Agriculture and Fishing	Pf	(< 500mm³)	AM	Amazon Region	PERU	South America
2015	Passive detection	77	60 and over	Male	Black	Complete Elementary School	Agriculture and Fishing	Pf	(501-10.000mm³)	AM	Amazon Region	PERU	South America
2011	Passive detection	65	60 and over	Male	Black	Complete Elementary School	Agriculture and Fishing	Pv	(501-10.000mm³)	AC	Amazon Region	BOLIVIA	South America
2011	Passive detection	60	60 and over	Male	Black	Complete Elementary School	Agriculture and Fishing	Pv	(501-10.000mm³)	AC	Amazon Region	BOLIVIA	South America
2012	Passive detection	75	60 and over	Male	Black	Complete Elementary School	Agriculture and Fishing	Pv	(< 500mm³)	AM	Amazon Region	PERU	South America
2014	Active detection	79	60 and over	Male	Black	Complete Elementary School	Agriculture and Fishing	Pv	(< 500mm³)	AM	Amazon Region	PERU	South America
2015	Passive detection	71	60 and over	Male	Black	Complete Elementary School	Agriculture and Fishing	Pv	(501-10.000mm³)	AM	Amazon Region	PERU	South America
2016	Active detection	61	60 and over	Female	Black	Complete Elementary School	Agriculture and Fishing	Pv	(< 500mm³)	AM	Amazon Region	PERU	South America
2016	Active detection	60	60 and over	Female	Black	Complete Elementary School	Agriculture and Fishing	Pv	(< 500mm³)	AM	Amazon Region	PERU	South America
2016	Passive detection	60	60 and over	Male	Black	Complete Elementary School	Agriculture and Fishing	Pv	(< 500mm³)	AM	Amazon Region	PERU	South America
2018	Passive detection	93	60 and over	Male	Black	Complete Elementary School	Agriculture and Fishing	Pv	(501-10.000mm³)	RR	Amazon Region	VENEZUELA	South America
2008	Passive detection	32	20 to 39	Male		Complete Elementary School	Agriculture and Fishing	Pf	(501-10.000mm³)	TO	Amazon Region	ANGOLA	Africa
2009	Passive detection	23	20 to 39	Male		Complete Elementary School	Agriculture and Fishing	Pf	(501-10.000mm³)	MA	Amazon Region	ANGOLA	Africa
2016	Active detection	29	20 to 39	Male		Complete Elementary School	Agriculture and Fishing	Pf	(501-10.000mm³)	BA	Extra-Amazon Region	CONGO	Africa
2009	Passive detection	25	20 to 39	Male		Complete Elementary School	Agriculture and Fishing	Pv	(< 500mm³)	MT	Amazon Region	ANGOLA	Africa
2009	Passive detection	45	40 to 59	Male		Complete Elementary School	Agriculture and Fishing	Pf	(10.001-100.000mm³)	AP	Amazon Region	FRANCE	Europe
2007	Unknown/Blank	14	10 to 19	Male		Complete Elementary School	Agriculture and Fishing	Pf	(< 500mm³)	AC	Amazon Region	BOLIVIA	South America
2007	Passive detection	14	10 to 19	Male		Complete Elementary School	Agriculture and Fishing	Pf	(< 500mm³)	AC	Amazon Region	BOLIVIA	South America
2008	Passive detection	18	10 to 19	Male		Complete Elementary School	Agriculture and Fishing	Pf	(501-10.000mm³)	AM	Amazon Region	PERU	South America
2008	Passive detection	17	10 to 19	Male		Complete Elementary School	Agriculture and Fishing	Pf	(< 500mm³)	AC	Amazon Region	BOLIVIA	South America
2009	Unknown/Blank	19	10 to 19	Male		Complete Elementary School	Agriculture and Fishing	Pf	(< 500mm³)	MA	Amazon Region	FRENCH GUIANA	South America
2009	Passive detection	19	10 to 19	Male		Complete Elementary School	Agriculture and Fishing	Pf	(10.001-100.000mm³)	AM	Amazon Region	PERU	South America
2009	Passive detection	19	10 to 19	Male		Complete Elementary School	Agriculture and Fishing	Pf	(< 500mm³)	PA	Amazon Region	FRENCH GUIANA	South America
2010	Passive detection	12	10 to 19	Female		Complete Elementary School	Agriculture and Fishing	Pf	(501-10.000mm³)	AM	Amazon Region	PERU	South America
2010	Passive detection	15	10 to 19	Male		Complete Elementary School	Agriculture and Fishing	Pf	(< 500mm³)	AM	Amazon Region	PERU	South America
2010	Unknown/Blank	18	10 to 19	Male		Complete Elementary School	Agriculture and Fishing	Pf	(< 500mm³)	MA	Amazon Region	FRENCH GUIANA	South America
2007	Active detection	16	10 to 19	Male		Complete Elementary School	Agriculture and Fishing	Pv	(501-10.000mm³)	AP	Amazon Region	FRENCH GUIANA	South America
2007	Active detection	18	10 to 19	Male		Complete Elementary School	Agriculture and Fishing	Pv	(501-10.000mm³)	AP	Amazon Region	FRENCH GUIANA	South America
2007	Passive detection	18	10 to 19	Male		Complete Elementary School	Agriculture and Fishing	Pv	(501-10.000mm³)	AP	Amazon Region	FRENCH GUIANA	South America
2007	Passive detection	16	10 to 19	Male		Complete Elementary School	Agriculture and Fishing	Pv	(10.001-100.000mm³)	AC	Amazon Region	BOLIVIA	South America
2008	Passive detection	17	10 to 19	Female		Complete Elementary School	Agriculture and Fishing	Pv	(< 500mm³)	AC	Amazon Region	BOLIVIA	South America
2008	Active detection	19	10 to 19	Female		Complete Elementary School	Agriculture and Fishing	Pv	(< 500mm³)	AC	Amazon Region	BOLIVIA	South America
2008	Unknown/Blank	18	10 to 19	Male		Complete Elementary School	Agriculture and Fishing	Pv	(501-10.000mm³)	AC	Amazon Region	BOLIVIA	South America
2009	Passive detection	16	10 to 19	Female		Complete Elementary School	Agriculture and Fishing	Pv	(501-10.000mm³)	AC	Amazon Region	BOLIVIA	South America
2009	Passive detection	15	10 to 19	Male		Complete Elementary School	Agriculture and Fishing	Pv	(< 500mm³)	AC	Amazon Region	BOLIVIA	South America
2009	Unknown/Blank	17	10 to 19	Male		Complete Elementary School	Agriculture and Fishing	Pv	(< 500mm³)	MA	Amazon Region	FRENCH GUIANA	South America
2009	Passive detection	17	10 to 19	Female		Complete Elementary School	Agriculture and Fishing	Pv	(< 500mm³)	AC	Amazon Region	BOLIVIA	South America
2009	Passive detection	18	10 to 19	Male		Complete Elementary School	Agriculture and Fishing	Pv	(10.001-100.000mm³)	RO	Amazon Region	BOLIVIA	South America
2009	Passive detection	19	10 to 19	Male		Complete Elementary School	Agriculture and Fishing	Pv	(< 500mm³)	AM	Amazon Region	PERU	South America
2009	Passive detection	19	10 to 19	Male		Complete Elementary School	Agriculture and Fishing	Pv	(< 500mm³)	AC	Amazon Region	BOLIVIA	South America
2009	Passive detection	19	10 to 19	Male		Complete Elementary School	Agriculture and Fishing	Pv	(< 500mm³)	AC	Amazon Region	BOLIVIA	South America
2009	Passive detection	16	10 to 19	Male		Complete Elementary School	Agriculture and Fishing	Pv	(501-10.000mm³)	AM	Amazon Region	PERU	South America
2009	Passive detection	18	10 to 19	Male		Complete Elementary School	Agriculture and Fishing	Pv	(< 500mm³)	AM	Amazon Region	PERU	South America
2009	Passive detection	15	10 to 19	Male		Complete Elementary School	Agriculture and Fishing	Pv	(501-10.000mm³)	AM	Amazon Region	PERU	South America
2009	Passive detection	18	10 to 19	Male		Complete Elementary School	Agriculture and Fishing	Pv	(501-10.000mm³)	AM	Amazon Region	PERU	South America
2010	Passive detection	18	10 to 19	Male		Complete Elementary School	Agriculture and Fishing	Pv	(501-10.000mm³)	AC	Amazon Region	BOLIVIA	South America
2010	Unknown/Blank	18	10 to 19	Male		Complete Elementary School	Agriculture and Fishing	Pv	(< 500mm³)	AC	Amazon Region	BOLIVIA	South America
2010	Passive detection	19	10 to 19	Male		Complete Elementary School	Agriculture and Fishing	Pv	(501-10.000mm³)	AM	Amazon Region	PERU	South America
2010	Unknown/Blank	15	10 to 19	Male		Complete Elementary School	Agriculture and Fishing	Pv	(501-10.000mm³)	AM	Amazon Region	PERU	South America
2010	Unknown/Blank	17	10 to 19	Male		Complete Elementary School	Agriculture and Fishing	Pv	(501-10.000mm³)	AM	Amazon Region	PERU	South America
2010	Passive detection	19	10 to 19	Male		Complete Elementary School	Agriculture and Fishing	Pv	(501-10.000mm³)	AM	Amazon Region	PERU	South America
2010	Passive detection	14	10 to 19	Female		Complete Elementary School	Agriculture and Fishing	Pv	(501-10.000mm³)	AC	Amazon Region	BOLIVIA	South America
2010	Passive detection	18	10 to 19	Male		Complete Elementary School	Agriculture and Fishing	Pv	(501-10.000mm³)	AC	Amazon Region	BOLIVIA	South America
2011	Passive detection	17	10 to 19	Male		Complete Elementary School	Agriculture and Fishing	Pv	(501-10.000mm³)	AM	Amazon Region	PERU	South America
2011	Unknown/Blank	18	10 to 19	Male		Complete Elementary School	Agriculture and Fishing	Pv	(< 500mm³)	AC	Amazon Region	BOLIVIA	South America
2011	Unknown/Blank	19	10 to 19	Male		Complete Elementary School	Agriculture and Fishing	Pv	(< 500mm³)	AC	Amazon Region	BOLIVIA	South America
2011	Passive detection	16	10 to 19	Male		Complete Elementary School	Agriculture and Fishing	Pv	(< 500mm³)	RO	Amazon Region	BOLIVIA	South America
2011	Passive detection	17	10 to 19	Male		Complete Elementary School	Agriculture and Fishing	Pv	(< 500mm³)	RO	Amazon Region	BOLIVIA	South America
2011	Passive detection	17	10 to 19	Female		Complete Elementary School	Agriculture and Fishing	Pv	(< 500mm³)	RO	Amazon Region	BOLIVIA	South America
2011	Passive detection	14	10 to 19	Male		Complete Elementary School	Agriculture and Fishing	Pv	(10.001-100.000mm³)	AM	Amazon Region	PERU	South America
2011	Passive detection	18	10 to 19	Male		Complete Elementary School	Agriculture and Fishing	Pv	(< 500mm³)	RO	Amazon Region	BOLIVIA	South America
2007	Unknown/Blank	32	20 to 39	Male		Complete Elementary School	Agriculture and Fishing	Mixed	(501-10.000mm³)	MA	Amazon Region	SURINAME	South America
2007	Passive detection	20	20 to 39	Male		Complete Elementary School	Agriculture and Fishing	Mixed	(< 500mm³)	AM	Amazon Region	PERU	South America
2008	Unknown/Blank	25	20 to 39	Male		Complete Elementary School	Agriculture and Fishing	Mixed	(501-10.000mm³)	MA	Amazon Region	FRENCH GUIANA	South America
2011	Unknown/Blank	37	20 to 39	Male		Complete Elementary School	Agriculture and Fishing	Mixed	(< 500mm³)	PA	Amazon Region	FRENCH GUIANA	South America
2007	Passive detection	34	20 to 39	Male		Complete Elementary School	Agriculture and Fishing	Pf	(< 500mm³)	PA	Amazon Region	FRENCH GUIANA	South America
2007	Passive detection	28	20 to 39	Male		Complete Elementary School	Agriculture and Fishing	Pf	(< 500mm³)	AC	Amazon Region	BOLIVIA	South America
2007	Unknown/Blank	24	20 to 39	Male		Complete Elementary School	Agriculture and Fishing	Pf	(< 500mm³)	MA	Amazon Region	FRENCH GUIANA	South America
2007	Unknown/Blank	28	20 to 39	Male		Complete Elementary School	Agriculture and Fishing	Pf	(501-10.000mm³)	AC	Amazon Region	BOLIVIA	South America
2007	Unknown/Blank	39	20 to 39	Female		Complete Elementary School	Agriculture and Fishing	Pf	(< 500mm³)	AM	Amazon Region	GUYANA	South America
2007	Unknown/Blank	25	20 to 39	Male		Complete Elementary School	Agriculture and Fishing	Pf	(501-10.000mm³)	PA	Amazon Region	FRENCH GUIANA	South America
2007	Passive detection	23	20 to 39	Male		Complete Elementary School	Agriculture and Fishing	Pf	(501-10.000mm³)	PA	Amazon Region	FRENCH GUIANA	South America
2007	Passive detection	37	20 to 39	Male		Complete Elementary School	Agriculture and Fishing	Pf	(< 500mm³)	MA	Amazon Region	FRENCH GUIANA	South America
2007	Active detection	21	20 to 39	Male		Complete Elementary School	Agriculture and Fishing	Pf	(501-10.000mm³)	AM	Amazon Region	PERU	South America
2007	Unknown/Blank	24	20 to 39	Male		Complete Elementary School	Agriculture and Fishing	Pf	(501-10.000mm³)	RO	Amazon Region	BOLIVIA	South America
2007	Passive detection	23	20 to 39	Female		Complete Elementary School	Agriculture and Fishing	Pf	(< 500mm³)	PA	Amazon Region	FRENCH GUIANA	South America
2007	Unknown/Blank	31	20 to 39	Male		Complete Elementary School	Agriculture and Fishing	Pf	(< 500mm³)	PA	Amazon Region	FRENCH GUIANA	South America
2007	Passive detection	34	20 to 39	Male		Complete Elementary School	Agriculture and Fishing	Pf	(501-10.000mm³)	AC	Amazon Region	BOLIVIA	South America
2007	Passive detection	30	20 to 39	Male		Complete Elementary School	Agriculture and Fishing	Pf	(< 500mm³)	MA	Amazon Region	FRENCH GUIANA	South America
2007	Unknown/Blank	21	20 to 39	Male		Complete Elementary School	Agriculture and Fishing	Pf	(< 500mm³)	MA	Amazon Region	FRENCH GUIANA	South America
2007	Unknown/Blank	27	20 to 39	Female		Complete Elementary School	Agriculture and Fishing	Pf	(< 500mm³)	AM	Amazon Region	GUYANA	South America
2008	Passive detection	39	20 to 39	Male		Complete Elementary School	Agriculture and Fishing	Pf	(501-10.000mm³)	AM	Amazon Region	PERU	South America
2008	Passive detection	33	20 to 39	Male		Complete Elementary School	Agriculture and Fishing	Pf	(501-10.000mm³)	PA	Amazon Region	FRENCH GUIANA	South America
2008	Passive detection	23	20 to 39	Male		Complete Elementary School	Agriculture and Fishing	Pf	(< 500mm³)	MA	Amazon Region	FRENCH GUIANA	South America
2008	Active detection	33	20 to 39	Female		Complete Elementary School	Agriculture and Fishing	Pf	(501-10.000mm³)	AC	Amazon Region	BOLIVIA	South America
2008	Passive detection	28	20 to 39	Female		Complete Elementary School	Agriculture and Fishing	Pf	(10.001-100.000mm³)	AP	Amazon Region	FRENCH GUIANA	South America
2008	Passive detection	20	20 to 39	Male		Complete Elementary School	Agriculture and Fishing	Pf	(501-10.000mm³)	RO	Amazon Region	BOLIVIA	South America
2008	Passive detection	32	20 to 39	Male		Complete Elementary School	Agriculture and Fishing	Pf	(< 500mm³)	MA	Amazon Region	SURINAME	South America
2008	Passive detection	21	20 to 39	Male		Complete Elementary School	Agriculture and Fishing	Pf	(501-10.000mm³)	AM	Amazon Region	PERU	South America
2008	Passive detection	36	20 to 39	Male		Complete Elementary School	Agriculture and Fishing	Pf	(10.001-100.000mm³)	AC	Amazon Region	BOLIVIA	South America
2009	Unknown/Blank	22	20 to 39	Male		Complete Elementary School	Agriculture and Fishing	Pf	(10.001-100.000mm³)	MA	Amazon Region	FRENCH GUIANA	South America
2009	Passive detection	35	20 to 39	Female		Complete Elementary School	Agriculture and Fishing	Pf	(501-10.000mm³)	AC	Amazon Region	BOLIVIA	South America
2009	Passive detection	24	20 to 39	Male		Complete Elementary School	Agriculture and Fishing	Pf	(501-10.000mm³)	AM	Amazon Region	PERU	South America
2009	Passive detection	27	20 to 39	Male		Complete Elementary School	Agriculture and Fishing	Pf	(< 500mm³)	AM	Amazon Region	PERU	South America
2009	Passive detection	24	20 to 39	Male		Complete Elementary School	Agriculture and Fishing	Pf	(501-10.000mm³)	AM	Amazon Region	PERU	South America
2009	Active detection	22	20 to 39	Female		Complete Elementary School	Agriculture and Fishing	Pf	(501-10.000mm³)	AM	Amazon Region	PERU	South America
2009	Passive detection	31	20 to 39	Female		Complete Elementary School	Agriculture and Fishing	Pf	(10.001-100.000mm³)	PA	Amazon Region	SURINAME	South America
2009	Passive detection	24	20 to 39	Male		Complete Elementary School	Agriculture and Fishing	Pf	(< 500mm³)	AM	Amazon Region	PERU	South America
2009	Passive detection	27	20 to 39	Male		Complete Elementary School	Agriculture and Fishing	Pf	(501-10.000mm³)	RR	Amazon Region	GUYANA	South America
2009	Passive detection	26	20 to 39	Male		Complete Elementary School	Agriculture and Fishing	Pf	(501-10.000mm³)	AM	Amazon Region	PERU	South America
2009	Passive detection	28	20 to 39	Female		Complete Elementary School	Agriculture and Fishing	Pf	(< 500mm³)	PA	Amazon Region	FRENCH GUIANA	South America
2009	Passive detection	21	20 to 39	Male		Complete Elementary School	Agriculture and Fishing	Pf	(< 500mm³)	RR	Amazon Region	GUYANA	South America
2010	Passive detection	25	20 to 39	Male		Complete Elementary School	Agriculture and Fishing	Pf	(< 500mm³)	MA	Amazon Region	GUYANA	South America
2010	Passive detection	27	20 to 39	Female		Complete Elementary School	Agriculture and Fishing	Pf	(501-10.000mm³)	MA	Amazon Region	FRENCH GUIANA	South America
2010	Passive detection	21	20 to 39	Male		Complete Elementary School	Agriculture and Fishing	Pf	(< 500mm³)	MA	Amazon Region	GUYANA	South America
2010	Unknown/Blank	25	20 to 39	Male		Complete Elementary School	Agriculture and Fishing	Pf	(< 500mm³)	MA	Amazon Region	FRENCH GUIANA	South America
2010	Unknown/Blank	22	20 to 39	Male		Complete Elementary School	Agriculture and Fishing	Pf	(< 500mm³)	AM	Amazon Region	PERU	South America
2010	Active detection	35	20 to 39	Female		Complete Elementary School	Agriculture and Fishing	Pf	(< 500mm³)	AM	Amazon Region	PERU	South America
2010	Passive detection	26	20 to 39	Male		Complete Elementary School	Agriculture and Fishing	Pf	(< 500mm³)	MA	Amazon Region	GUYANA	South America
2010	Passive detection	25	20 to 39	Female		Complete Elementary School	Agriculture and Fishing	Pf	(< 500mm³)	AP	Amazon Region	FRENCH GUIANA	South America
2010	Unknown/Blank	34	20 to 39	Male		Complete Elementary School	Agriculture and Fishing	Pf	(10.001-100.000mm³)	MA	Amazon Region	GUYANA	South America
2010	Passive detection	25	20 to 39	Male		Complete Elementary School	Agriculture and Fishing	Pf	(501-10.000mm³)	AP	Amazon Region	FRENCH GUIANA	South America
2010	Passive detection	32	20 to 39	Male		Complete Elementary School	Agriculture and Fishing	Pf	(< 500mm³)	AP	Amazon Region	FRENCH GUIANA	South America
2010	Passive detection	22	20 to 39	Male		Complete Elementary School	Agriculture and Fishing	Pf	(< 500mm³)	AM	Amazon Region	PERU	South America
2010	Passive detection	22	20 to 39	Male		Complete Elementary School	Agriculture and Fishing	Pf	(501-10.000mm³)	PA	Amazon Region	FRENCH GUIANA	South America
2011	Passive detection	31	20 to 39	Male		Complete Elementary School	Agriculture and Fishing	Pf	(501-10.000mm³)	RO	Amazon Region	FRENCH GUIANA	South America
2012	Passive detection	22	20 to 39	Male		Complete Elementary School	Agriculture and Fishing	Pf	(501-10.000mm³)	AM	Amazon Region	PERU	South America
2014	Active detection	23	20 to 39	Male		Complete Elementary School	Agriculture and Fishing	Pf	(501-10.000mm³)	RR	Amazon Region	VENEZUELA	South America
2007	Passive detection	34	20 to 39	Male		Complete Elementary School	Agriculture and Fishing	Pv	(< 500mm³)	RO	Amazon Region	BOLIVIA	South America
2007	Passive detection	20	20 to 39	Male		Complete Elementary School	Agriculture and Fishing	Pv	(501-10.000mm³)	AC	Amazon Region	BOLIVIA	South America
2007	Passive detection	30	20 to 39	Male		Complete Elementary School	Agriculture and Fishing	Pv	(< 500mm³)	AC	Amazon Region	BOLIVIA	South America
2007	Passive detection	34	20 to 39	Male		Complete Elementary School	Agriculture and Fishing	Pv	(< 500mm³)	AC	Amazon Region	BOLIVIA	South America
2007	Active detection	21	20 to 39	Male		Complete Elementary School	Agriculture and Fishing	Pv	(501-10.000mm³)	AC	Amazon Region	BOLIVIA	South America
2007	Active detection	23	20 to 39	Male		Complete Elementary School	Agriculture and Fishing	Pv	(< 500mm³)	AM	Amazon Region	PERU	South America
2007	Unknown/Blank	33	20 to 39	Male		Complete Elementary School	Agriculture and Fishing	Pv	(501-10.000mm³)	MA	Amazon Region	FRENCH GUIANA	South America
2007	Passive detection	29	20 to 39	Male		Complete Elementary School	Agriculture and Fishing	Pv	(501-10.000mm³)	AM	Amazon Region	PERU	South America
2007	Passive detection	22	20 to 39	Male		Complete Elementary School	Agriculture and Fishing	Pv	(501-10.000mm³)	AM	Amazon Region	PERU	South America
2007	Unknown/Blank	32	20 to 39	Female		Complete Elementary School	Agriculture and Fishing	Pv	(501-10.000mm³)	AM	Amazon Region	FRENCH GUIANA	South America
2007	Passive detection	23	20 to 39	Male		Complete Elementary School	Agriculture and Fishing	Pv	(< 500mm³)	AM	Amazon Region	PERU	South America
2007	Passive detection	38	20 to 39	Male		Complete Elementary School	Agriculture and Fishing	Pv	(< 500mm³)	RO	Amazon Region	BOLIVIA	South America
2007	Passive detection	33	20 to 39	Male		Complete Elementary School	Agriculture and Fishing	Pv	(< 500mm³)	RO	Amazon Region	BOLIVIA	South America
2007	Passive detection	35	20 to 39	Male		Complete Elementary School	Agriculture and Fishing	Pv	(< 500mm³)	AC	Amazon Region	BOLIVIA	South America
2007	Passive detection	23	20 to 39	Male		Complete Elementary School	Agriculture and Fishing	Pv	(10.001-100.000mm³)	MA	Amazon Region	GUYANA	South America
2007	Unknown/Blank	24	20 to 39	Male		Complete Elementary School	Agriculture and Fishing	Pv	(< 500mm³)	AM	Amazon Region	PERU	South America
2007	Passive detection	26	20 to 39	Male		Complete Elementary School	Agriculture and Fishing	Pv	(< 500mm³)	AC	Amazon Region	BOLIVIA	South America
2007	Unknown/Blank	27	20 to 39	Male		Complete Elementary School	Agriculture and Fishing	Pv	(501-10.000mm³)	RO	Amazon Region	GUYANA	South America
2007	Passive detection	26	20 to 39	Female		Complete Elementary School	Agriculture and Fishing	Pv	(< 500mm³)	MA	Amazon Region	FRENCH GUIANA	South America
2007	Unknown/Blank	29	20 to 39	Female		Complete Elementary School	Agriculture and Fishing	Pv	(501-10.000mm³)	MA	Amazon Region	FRENCH GUIANA	South America
2007	Passive detection	31	20 to 39	Male		Complete Elementary School	Agriculture and Fishing	Pv	(501-10.000mm³)	PA	Amazon Region	SURINAME	South America
2007	Unknown/Blank	25	20 to 39	Male		Complete Elementary School	Agriculture and Fishing	Pv	(< 500mm³)	MA	Amazon Region	FRENCH GUIANA	South America
2007	Unknown/Blank	26	20 to 39	Male		Complete Elementary School	Agriculture and Fishing	Pv	(501-10.000mm³)	MA	Amazon Region	GUYANA	South America
2007	Passive detection	30	20 to 39	Female		Complete Elementary School	Agriculture and Fishing	Pv	(501-10.000mm³)	MA	Amazon Region	FRENCH GUIANA	South America
2007	Passive detection	27	20 to 39	Male		Complete Elementary School	Agriculture and Fishing	Pv	(501-10.000mm³)	AM	Amazon Region	GUYANA	South America
2007	Unknown/Blank	39	20 to 39	Male		Complete Elementary School	Agriculture and Fishing	Pv	(501-10.000mm³)	AC	Amazon Region	BOLIVIA	South America
2007	Passive detection	35	20 to 39	Male		Complete Elementary School	Agriculture and Fishing	Pv	(< 500mm³)	MA	Amazon Region	VENEZUELA	South America
2007	Passive detection	23	20 to 39	Male		Complete Elementary School	Agriculture and Fishing	Pv	(501-10.000mm³)	AM	Amazon Region	PERU	South America
2007	Passive detection	25	20 to 39	Male		Complete Elementary School	Agriculture and Fishing	Pv	(501-10.000mm³)	AC	Amazon Region	BOLIVIA	South America
2008	Passive detection	21	20 to 39	Male		Complete Elementary School	Agriculture and Fishing	Pv	(< 500mm³)	RO	Amazon Region	BOLIVIA	South America
2008	Passive detection	22	20 to 39	Male		Complete Elementary School	Agriculture and Fishing	Pv	(501-10.000mm³)	AP	Amazon Region	FRENCH GUIANA	South America
2008	Passive detection	29	20 to 39	Male		Complete Elementary School	Agriculture and Fishing	Pv	(501-10.000mm³)	RO	Amazon Region	BOLIVIA	South America
2008	Passive detection	25	20 to 39	Male		Complete Elementary School	Agriculture and Fishing	Pv	(501-10.000mm³)	AM	Amazon Region	PERU	South America
2008	Passive detection	26	20 to 39	Male		Complete Elementary School	Agriculture and Fishing	Pv	(501-10.000mm³)	AM	Amazon Region	PERU	South America
2008	Passive detection	32	20 to 39	Female		Complete Elementary School	Agriculture and Fishing	Pv	(501-10.000mm³)	AM	Amazon Region	GUYANA	South America
2008	Active detection	25	20 to 39	Male		Complete Elementary School	Agriculture and Fishing	Pv	(501-10.000mm³)	MA	Amazon Region	FRENCH GUIANA	South America
2008	Passive detection	24	20 to 39	Female		Complete Elementary School	Agriculture and Fishing	Pv	(501-10.000mm³)	PA	Amazon Region	SURINAME	South America
2008	Passive detection	34	20 to 39	Male		Complete Elementary School	Agriculture and Fishing	Pv	(< 500mm³)	RO	Amazon Region	BOLIVIA	South America
2008	Passive detection	28	20 to 39	Female		Complete Elementary School	Agriculture and Fishing	Pv	(501-10.000mm³)	MA	Amazon Region	FRENCH GUIANA	South America
2008	Passive detection	34	20 to 39	Male		Complete Elementary School	Agriculture and Fishing	Pv	(501-10.000mm³)	AM	Amazon Region	PERU	South America
2008	Passive detection	25	20 to 39	Male		Complete Elementary School	Agriculture and Fishing	Pv	(501-10.000mm³)	AP	Amazon Region	FRENCH GUIANA	South America
2008	Passive detection	25	20 to 39	Male		Complete Elementary School	Agriculture and Fishing	Pv	(501-10.000mm³)	AM	Amazon Region	PERU	South America
2008	Passive detection	26	20 to 39	Female		Complete Elementary School	Agriculture and Fishing	Pv	(501-10.000mm³)	AM	Amazon Region	VENEZUELA	South America
2008	Passive detection	33	20 to 39	Male		Complete Elementary School	Agriculture and Fishing	Pv	(501-10.000mm³)	AP	Amazon Region	FRENCH GUIANA	South America
2008	Passive detection	28	20 to 39	Female		Complete Elementary School	Agriculture and Fishing	Pv	(< 500mm³)	PA	Amazon Region	GUYANA	South America
2008	Passive detection	38	20 to 39	Male		Complete Elementary School	Agriculture and Fishing	Pv	(< 500mm³)	AC	Amazon Region	BOLIVIA	South America
2008	Unknown/Blank	21	20 to 39	Male		Complete Elementary School	Agriculture and Fishing	Pv	(501-10.000mm³)	MA	Amazon Region	FRENCH GUIANA	South America
2008	Passive detection	22	20 to 39	Male		Complete Elementary School	Agriculture and Fishing	Pv	(501-10.000mm³)	MA	Amazon Region	SURINAME	South America
2008	Passive detection	26	20 to 39	Female		Complete Elementary School	Agriculture and Fishing	Pv	(501-10.000mm³)	PA	Amazon Region	FRENCH GUIANA	South America
2008	Passive detection	20	20 to 39	Male		Complete Elementary School	Agriculture and Fishing	Pv	(501-10.000mm³)	AM	Amazon Region	PERU	South America
2008	Passive detection	25	20 to 39	Male		Complete Elementary School	Agriculture and Fishing	Pv	(< 500mm³)	PA	Amazon Region	SURINAME	South America
2008	Passive detection	31	20 to 39	Male		Complete Elementary School	Agriculture and Fishing	Pv	(< 500mm³)	AC	Amazon Region	BOLIVIA	South America
2009	Passive detection	22	20 to 39	Female		Complete Elementary School	Agriculture and Fishing	Pv	(< 500mm³)	MA	Amazon Region	FRENCH GUIANA	South America
2009	Unknown/Blank	32	20 to 39	Male		Complete Elementary School	Agriculture and Fishing	Pv	(501-10.000mm³)	MA	Amazon Region	FRENCH GUIANA	South America
2009	Passive detection	28	20 to 39	Male		Complete Elementary School	Agriculture and Fishing	Pv	(< 500mm³)	AM	Amazon Region	PERU	South America
2009	Passive detection	37	20 to 39	Male		Complete Elementary School	Agriculture and Fishing	Pv	(501-10.000mm³)	AM	Amazon Region	PERU	South America
2009	Passive detection	33	20 to 39	Male		Complete Elementary School	Agriculture and Fishing	Pv	(10.001-100.000mm³)	AM	Amazon Region	BOLIVIA	South America
2009	Passive detection	34	20 to 39	Male		Complete Elementary School	Agriculture and Fishing	Pv	(501-10.000mm³)	MA	Amazon Region	FRENCH GUIANA	South America
2009	Passive detection	29	20 to 39	Male		Complete Elementary School	Agriculture and Fishing	Pv	(501-10.000mm³)	AM	Amazon Region	PERU	South America
2009	Unknown/Blank	26	20 to 39	Male		Complete Elementary School	Agriculture and Fishing	Pv	(10.001-100.000mm³)	MA	Amazon Region	FRENCH GUIANA	South America
2009	Passive detection	29	20 to 39	Male		Complete Elementary School	Agriculture and Fishing	Pv	(501-10.000mm³)	AM	Amazon Region	PERU	South America
2009	Passive detection	32	20 to 39	Male		Complete Elementary School	Agriculture and Fishing	Pv	(< 500mm³)	RO	Amazon Region	BOLIVIA	South America
2009	Passive detection	25	20 to 39	Female		Complete Elementary School	Agriculture and Fishing	Pv	(501-10.000mm³)	PA	Amazon Region	SURINAME	South America
2009	Passive detection	20	20 to 39	Male		Complete Elementary School	Agriculture and Fishing	Pv	(< 500mm³)	AM	Amazon Region	PERU	South America
2009	Passive detection	21	20 to 39	Male		Complete Elementary School	Agriculture and Fishing	Pv	(< 500mm³)	AM	Amazon Region	PERU	South America
2009	Passive detection	29	20 to 39	Male		Complete Elementary School	Agriculture and Fishing	Pv	(501-10.000mm³)	PA	Amazon Region	FRENCH GUIANA	South America
2009	Unknown/Blank	23	20 to 39	Male		Complete Elementary School	Agriculture and Fishing	Pv	(< 500mm³)	PA	Amazon Region	FRENCH GUIANA	South America
2009	Passive detection	25	20 to 39	Male		Complete Elementary School	Agriculture and Fishing	Pv	(501-10.000mm³)	MA	Amazon Region	FRENCH GUIANA	South America
2009	Unknown/Blank	25	20 to 39	Male		Complete Elementary School	Agriculture and Fishing	Pv	(501-10.000mm³)	MA	Amazon Region	FRENCH GUIANA	South America
2009	Passive detection	25	20 to 39	Male		Complete Elementary School	Agriculture and Fishing	Pv	(501-10.000mm³)	PA	Amazon Region	SURINAME	South America
2009	Passive detection	22	20 to 39	Male		Complete Elementary School	Agriculture and Fishing	Pv	(10.001-100.000mm³)	PA	Amazon Region	FRENCH GUIANA	South America
2009	Active detection	24	20 to 39	Male		Complete Elementary School	Agriculture and Fishing	Pv	(< 500mm³)	AM	Amazon Region	PERU	South America
2009	Passive detection	33	20 to 39	Male		Complete Elementary School	Agriculture and Fishing	Pv	(501-10.000mm³)	PA	Amazon Region	FRENCH GUIANA	South America
2009	Passive detection	22	20 to 39	Female		Complete Elementary School	Agriculture and Fishing	Pv	(501-10.000mm³)	AC	Amazon Region	BOLIVIA	South America
2009	Passive detection	24	20 to 39	Male		Complete Elementary School	Agriculture and Fishing	Pv	(501-10.000mm³)	AP	Amazon Region	FRENCH GUIANA	South America
2009	Passive detection	20	20 to 39	Male		Complete Elementary School	Agriculture and Fishing	Pv	(501-10.000mm³)	AC	Amazon Region	BOLIVIA	South America
2009	Passive detection	30	20 to 39	Male		Complete Elementary School	Agriculture and Fishing	Pv	(< 500mm³)	AM	Amazon Region	PERU	South America
2009	Passive detection	28	20 to 39	Male		Complete Elementary School	Agriculture and Fishing	Pv	(< 500mm³)	AM	Amazon Region	PERU	South America
2009	Passive detection	21	20 to 39	Male		Complete Elementary School	Agriculture and Fishing	Pv	(501-10.000mm³)	AC	Amazon Region	BOLIVIA	South America
2009	Passive detection	34	20 to 39	Male		Complete Elementary School	Agriculture and Fishing	Pv	(< 500mm³)	AC	Amazon Region	BOLIVIA	South America
2009	Passive detection	27	20 to 39	Female		Complete Elementary School	Agriculture and Fishing	Pv	(501-10.000mm³)	PA	Amazon Region	SURINAME	South America
2009	Passive detection	31	20 to 39	Female		Complete Elementary School	Agriculture and Fishing	Pv	(< 500mm³)	PA	Amazon Region	SURINAME	South America
2009	Active detection	32	20 to 39	Male		Complete Elementary School	Agriculture and Fishing	Pv	(< 500mm³)	AC	Amazon Region	BOLIVIA	South America
2010	Passive detection	21	20 to 39	Female		Complete Elementary School	Agriculture and Fishing	Pv	(501-10.000mm³)	AM	Amazon Region	FRENCH GUIANA	South America
2010	Unknown/Blank	24	20 to 39	Male		Complete Elementary School	Agriculture and Fishing	Pv	(501-10.000mm³)	MA	Amazon Region	FRENCH GUIANA	South America
2010	Active detection	31	20 to 39	Male		Complete Elementary School	Agriculture and Fishing	Pv	(< 500mm³)	AM	Amazon Region	COLOMBIA	South America
2010	Passive detection	26	20 to 39	Male		Complete Elementary School	Agriculture and Fishing	Pv	(< 500mm³)	AC	Amazon Region	BOLIVIA	South America
2010	Active detection	23	20 to 39	Female		Complete Elementary School	Agriculture and Fishing	Pv	(< 500mm³)	AC	Amazon Region	BOLIVIA	South America
2010	Active detection	38	20 to 39	Male		Complete Elementary School	Agriculture and Fishing	Pv	(501-10.000mm³)	AC	Amazon Region	BOLIVIA	South America
2010	Active detection	25	20 to 39	Male		Complete Elementary School	Agriculture and Fishing	Pv	(501-10.000mm³)	AC	Amazon Region	BOLIVIA	South America
2010	Unknown/Blank	34	20 to 39	Male		Complete Elementary School	Agriculture and Fishing	Pv	(< 500mm³)	RO	Amazon Region	BOLIVIA	South America
2010	Passive detection	37	20 to 39	Male		Complete Elementary School	Agriculture and Fishing	Pv	(501-10.000mm³)	MA	Amazon Region	FRENCH GUIANA	South America
2010	Active detection	23	20 to 39	Male		Complete Elementary School	Agriculture and Fishing	Pv	(501-10.000mm³)	AC	Amazon Region	BOLIVIA	South America
2010	Passive detection	27	20 to 39	Male		Complete Elementary School	Agriculture and Fishing	Pv	(< 500mm³)	RO	Amazon Region	BOLIVIA	South America
2010	Passive detection	27	20 to 39	Male		Complete Elementary School	Agriculture and Fishing	Pv	(501-10.000mm³)	AM	Amazon Region	PERU	South America
2010	Unknown/Blank	27	20 to 39	Male		Complete Elementary School	Agriculture and Fishing	Pv	(501-10.000mm³)	MA	Amazon Region	FRENCH GUIANA	South America
2010	Passive detection	21	20 to 39	Male		Complete Elementary School	Agriculture and Fishing	Pv	(501-10.000mm³)	MA	Amazon Region	FRENCH GUIANA	South America
2010	Passive detection	24	20 to 39	Male		Complete Elementary School	Agriculture and Fishing	Pv	(501-10.000mm³)	AM	Amazon Region	PERU	South America
2010	Passive detection	31	20 to 39	Male		Complete Elementary School	Agriculture and Fishing	Pv	(501-10.000mm³)	AM	Amazon Region	PERU	South America
2010	Unknown/Blank	35	20 to 39	Female		Complete Elementary School	Agriculture and Fishing	Pv	(501-10.000mm³)	AM	Amazon Region	FRENCH GUIANA	South America
2010	Passive detection	34	20 to 39	Male		Complete Elementary School	Agriculture and Fishing	Pv	(501-10.000mm³)	RO	Amazon Region	BOLIVIA	South America
2010	Passive detection	24	20 to 39	Female		Complete Elementary School	Agriculture and Fishing	Pv	(501-10.000mm³)	AM	Amazon Region	PERU	South America
2010	Active detection	27	20 to 39	Male		Complete Elementary School	Agriculture and Fishing	Pv	(< 500mm³)	MA	Amazon Region	GUYANA	South America
2010	Passive detection	27	20 to 39	Male		Complete Elementary School	Agriculture and Fishing	Pv	(< 500mm³)	AM	Amazon Region	PERU	South America
2010	Unknown/Blank	30	20 to 39	Male		Complete Elementary School	Agriculture and Fishing	Pv	(501-10.000mm³)	RO	Amazon Region	BOLIVIA	South America
2010	Unknown/Blank	25	20 to 39	Male		Complete Elementary School	Agriculture and Fishing	Pv	(< 500mm³)	AM	Amazon Region	PERU	South America
2010	Unknown/Blank	30	20 to 39	Female		Complete Elementary School	Agriculture and Fishing	Pv	(< 500mm³)	AM	Amazon Region	FRENCH GUIANA	South America
2010	Unknown/Blank	23	20 to 39	Male		Complete Elementary School	Agriculture and Fishing	Pv	(< 500mm³)	AM	Amazon Region	FRENCH GUIANA	South America
2010	Unknown/Blank	39	20 to 39	Male		Complete Elementary School	Agriculture and Fishing	Pv	(< 500mm³)	AP	Amazon Region	FRENCH GUIANA	South America
2010	Active detection	24	20 to 39	Male		Complete Elementary School	Agriculture and Fishing	Pv	(501-10.000mm³)	AM	Amazon Region	PERU	South America
2010	Passive detection	34	20 to 39	Female		Complete Elementary School	Agriculture and Fishing	Pv	(501-10.000mm³)	MA	Amazon Region	FRENCH GUIANA	South America
2010	Passive detection	27	20 to 39	Male		Complete Elementary School	Agriculture and Fishing	Pv	(501-10.000mm³)	MA	Amazon Region	VENEZUELA	South America
2010	Passive detection	20	20 to 39	Male		Complete Elementary School	Agriculture and Fishing	Pv	(10.001-100.000mm³)	AM	Amazon Region	VENEZUELA	South America
2010	Passive detection	30	20 to 39	Male		Complete Elementary School	Agriculture and Fishing	Pv	(< 500mm³)	AM	Amazon Region	PERU	South America
2010	Passive detection	33	20 to 39	Male		Complete Elementary School	Agriculture and Fishing	Pv	(< 500mm³)	PA	Amazon Region	FRENCH GUIANA	South America
2010	Unknown/Blank	30	20 to 39	Male		Complete Elementary School	Agriculture and Fishing	Pv	(501-10.000mm³)	MA	Amazon Region	SURINAME	South America
2010	Passive detection	23	20 to 39	Male		Complete Elementary School	Agriculture and Fishing	Pv	(501-10.000mm³)	AM	Amazon Region	PERU	South America
2010	Passive detection	29	20 to 39	Male		Complete Elementary School	Agriculture and Fishing	Pv	(501-10.000mm³)	AM	Amazon Region	PERU	South America
2010	Passive detection	30	20 to 39	Male		Complete Elementary School	Agriculture and Fishing	Pv	(501-10.000mm³)	AM	Amazon Region	PERU	South America
2010	Active detection	20	20 to 39	Male		Complete Elementary School	Agriculture and Fishing	Pv	(501-10.000mm³)	AC	Amazon Region	BOLIVIA	South America
2010	Unknown/Blank	20	20 to 39	Male		Complete Elementary School	Agriculture and Fishing	Pv	(501-10.000mm³)	AC	Amazon Region	BOLIVIA	South America
2010	Passive detection	20	20 to 39	Male		Complete Elementary School	Agriculture and Fishing	Pv	(501-10.000mm³)	AM	Amazon Region	FRENCH GUIANA	South America
2010	Passive detection	21	20 to 39	Male		Complete Elementary School	Agriculture and Fishing	Pv	(501-10.000mm³)	RO	Amazon Region	BOLIVIA	South America
2010	Passive detection	28	20 to 39	Male		Complete Elementary School	Agriculture and Fishing	Pv	(501-10.000mm³)	MA	Amazon Region	FRENCH GUIANA	South America
2010	Unknown/Blank	21	20 to 39	Female		Complete Elementary School	Agriculture and Fishing	Pv	(501-10.000mm³)	MA	Amazon Region	FRENCH GUIANA	South America
2010	Passive detection	24	20 to 39	Male		Complete Elementary School	Agriculture and Fishing	Pv	(< 500mm³)	PA	Amazon Region	SURINAME	South America
2010	Unknown/Blank	22	20 to 39	Male		Complete Elementary School	Agriculture and Fishing	Pv	(501-10.000mm³)	AP	Amazon Region	FRENCH GUIANA	South America
2010	Active detection	30	20 to 39	Male		Complete Elementary School	Agriculture and Fishing	Pv	(< 500mm³)	AC	Amazon Region	BOLIVIA	South America
2010	Passive detection	20	20 to 39	Male		Complete Elementary School	Agriculture and Fishing	Pv	(501-10.000mm³)	AC	Amazon Region	BOLIVIA	South America
2010	Passive detection	37	20 to 39	Male		Complete Elementary School	Agriculture and Fishing	Pv	(501-10.000mm³)	AM	Amazon Region	PERU	South America
2011	Passive detection	24	20 to 39	Male		Complete Elementary School	Agriculture and Fishing	Pv	(501-10.000mm³)	AM	Amazon Region	PERU	South America
2011	Unknown/Blank	32	20 to 39	Male		Complete Elementary School	Agriculture and Fishing	Pv	(501-10.000mm³)	MA	Amazon Region	FRENCH GUIANA	South America
2011	Passive detection	29	20 to 39	Male		Complete Elementary School	Agriculture and Fishing	Pv	(501-10.000mm³)	AC	Amazon Region	BOLIVIA	South America
2011	Passive detection	31	20 to 39	Female		Complete Elementary School	Agriculture and Fishing	Pv	(< 500mm³)	AM	Amazon Region	PERU	South America
2011	Passive detection	24	20 to 39	Male		Complete Elementary School	Agriculture and Fishing	Pv	(501-10.000mm³)	RO	Amazon Region	BOLIVIA	South America
2011	Passive detection	22	20 to 39	Male		Complete Elementary School	Agriculture and Fishing	Pv	(501-10.000mm³)	AM	Amazon Region	PERU	South America
2011	Passive detection	28	20 to 39	Male		Complete Elementary School	Agriculture and Fishing	Pv	(501-10.000mm³)	AM	Amazon Region	PERU	South America
2011	Passive detection	21	20 to 39	Male		Complete Elementary School	Agriculture and Fishing	Pv	(501-10.000mm³)	AM	Amazon Region	PERU	South America
2011	Unknown/Blank	32	20 to 39	Male		Complete Elementary School	Agriculture and Fishing	Pv	(501-10.000mm³)	AM	Amazon Region	VENEZUELA	South America
2011	Passive detection	25	20 to 39	Female		Complete Elementary School	Agriculture and Fishing	Pv	(501-10.000mm³)	AM	Amazon Region	PERU	South America
2011	Passive detection	22	20 to 39	Male		Complete Elementary School	Agriculture and Fishing	Pv	(501-10.000mm³)	AM	Amazon Region	COLOMBIA	South America
2011	Unknown/Blank	21	20 to 39	Male		Complete Elementary School	Agriculture and Fishing	Pv	(< 500mm³)	MA	Amazon Region	FRENCH GUIANA	South America
2011	Passive detection	22	20 to 39	Female		Complete Elementary School	Agriculture and Fishing	Pv	(501-10.000mm³)	AM	Amazon Region	PERU	South America
2011	Passive detection	25	20 to 39	Male		Complete Elementary School	Agriculture and Fishing	Pv	(< 500mm³)	RR	Amazon Region	VENEZUELA	South America
2011	Passive detection	23	20 to 39	Male		Complete Elementary School	Agriculture and Fishing	Pv	(< 500mm³)	AM	Amazon Region	PERU	South America
2011	Passive detection	36	20 to 39	Male		Complete Elementary School	Agriculture and Fishing	Pv	(501-10.000mm³)	RO	Amazon Region	BOLIVIA	South America
2011	Passive detection	25	20 to 39	Male		Complete Elementary School	Agriculture and Fishing	Pv	(< 500mm³)	AM	Amazon Region	PERU	South America
2011	Passive detection	33	20 to 39	Male		Complete Elementary School	Agriculture and Fishing	Pv	(501-10.000mm³)	MA	Amazon Region	FRENCH GUIANA	South America
2011	Passive detection	31	20 to 39	Male		Complete Elementary School	Agriculture and Fishing	Pv	(< 500mm³)	RO	Amazon Region	BOLIVIA	South America
2011	Passive detection	27	20 to 39	Male		Complete Elementary School	Agriculture and Fishing	Pv	(501-10.000mm³)	RO	Amazon Region	BOLIVIA	South America
2011	Passive detection	24	20 to 39	Male		Complete Elementary School	Agriculture and Fishing	Pv	(< 500mm³)	AM	Amazon Region	PERU	South America
2011	Passive detection	29	20 to 39	Male		Complete Elementary School	Agriculture and Fishing	Pv	(501-10.000mm³)	AC	Amazon Region	BOLIVIA	South America
2012	Passive detection	29	20 to 39	Male		Complete Elementary School	Agriculture and Fishing	Pv	(501-10.000mm³)	AM	Amazon Region	PERU	South America
2012	Passive detection	38	20 to 39	Male		Complete Elementary School	Agriculture and Fishing	Pv	(501-10.000mm³)	AM	Amazon Region	PERU	South America
2013	Passive detection	37	20 to 39	Female		Complete Elementary School	Agriculture and Fishing	Pv	(501-10.000mm³)	RR	Amazon Region	GUYANA	South America
2013	Passive detection	21	20 to 39	Male		Complete Elementary School	Agriculture and Fishing	Pv	(< 500mm³)	RR	Amazon Region	GUYANA	South America
2014	Active detection	28	20 to 39	Female		Complete Elementary School	Agriculture and Fishing	Pv	(501-10.000mm³)	RR	Amazon Region	GUYANA	South America
2014	Passive detection	37	20 to 39	Male		Complete Elementary School	Agriculture and Fishing	Pv	(< 500mm³)	RR	Amazon Region	GUYANA	South America
2015	Active detection	25	20 to 39	Male		Complete Elementary School	Agriculture and Fishing	Pv	(< 500mm³)	RR	Amazon Region	GUYANA	South America
2008	Passive detection	45	40 to 59	Female		Complete Elementary School	Agriculture and Fishing	Mixed	(< 500mm³)	AM	Amazon Region	VENEZUELA	South America
2007	Unknown/Blank	46	40 to 59	Male		Complete Elementary School	Agriculture and Fishing	Pf	(501-10.000mm³)	AC	Amazon Region	BOLIVIA	South America
2008	Unknown/Blank	52	40 to 59	Male		Complete Elementary School	Agriculture and Fishing	Pf	(< 500mm³)	AM	Amazon Region	VENEZUELA	South America
2008	Passive detection	44	40 to 59	Male		Complete Elementary School	Agriculture and Fishing	Pf	(< 500mm³)	MA	Amazon Region	FRENCH GUIANA	South America
2009	Passive detection	40	40 to 59	Female		Complete Elementary School	Agriculture and Fishing	Pf	(501-10.000mm³)	PA	Amazon Region	FRENCH GUIANA	South America
2010	Passive detection	51	40 to 59	Male		Complete Elementary School	Agriculture and Fishing	Pf	(501-10.000mm³)	AP	Amazon Region	FRENCH GUIANA	South America
2011	Passive detection	56	40 to 59	Male		Complete Elementary School	Agriculture and Fishing	Pf	(< 500mm³)	MA	Amazon Region	VENEZUELA	South America
2007	Passive detection	51	40 to 59	Male		Complete Elementary School	Agriculture and Fishing	Pv	(< 500mm³)	RR	Amazon Region	GUYANA	South America
2007	Unknown/Blank	43	40 to 59	Male		Complete Elementary School	Agriculture and Fishing	Pv	(< 500mm³)	MA	Amazon Region	FRENCH GUIANA	South America
2007	Unknown/Blank	44	40 to 59	Male		Complete Elementary School	Agriculture and Fishing	Pv	(501-10.000mm³)	AC	Amazon Region	BOLIVIA	South America
2007	Unknown/Blank	40	40 to 59	Female		Complete Elementary School	Agriculture and Fishing	Pv	(< 500mm³)	PA	Amazon Region	FRENCH GUIANA	South America
2007	Passive detection	56	40 to 59	Male		Complete Elementary School	Agriculture and Fishing	Pv	(< 500mm³)	AM	Amazon Region	PERU	South America
2007	Passive detection	45	40 to 59	Male		Complete Elementary School	Agriculture and Fishing	Pv	(< 500mm³)	AM	Amazon Region	PERU	South America
2007	Active detection	43	40 to 59	Female		Complete Elementary School	Agriculture and Fishing	Pv	(< 500mm³)	AC	Amazon Region	BOLIVIA	South America
2007	Passive detection	46	40 to 59	Female		Complete Elementary School	Agriculture and Fishing	Pv	(501-10.000mm³)	AM	Amazon Region	PERU	South America
2007	Passive detection	43	40 to 59	Male		Complete Elementary School	Agriculture and Fishing	Pv	(501-10.000mm³)	AM	Amazon Region	PERU	South America
2007	Passive detection	43	40 to 59	Male		Complete Elementary School	Agriculture and Fishing	Pv	(< 500mm³)	AC	Amazon Region	BOLIVIA	South America
2007	Passive detection	49	40 to 59	Male		Complete Elementary School	Agriculture and Fishing	Pv	(501-10.000mm³)	AM	Amazon Region	PERU	South America
2008	Passive detection	45	40 to 59	Male		Complete Elementary School	Agriculture and Fishing	Pv	(< 500mm³)	AC	Amazon Region	BOLIVIA	South America
2008	Passive detection	44	40 to 59	Male		Complete Elementary School	Agriculture and Fishing	Pv	(< 500mm³)	RO	Amazon Region	BOLIVIA	South America
2008	Passive detection	40	40 to 59	Male		Complete Elementary School	Agriculture and Fishing	Pv	(501-10.000mm³)	PA	Amazon Region	FRENCH GUIANA	South America
2008	Passive detection	46	40 to 59	Male		Complete Elementary School	Agriculture and Fishing	Pv	(< 500mm³)	RO	Amazon Region	BOLIVIA	South America
2008	Passive detection	56	40 to 59	Female		Complete Elementary School	Agriculture and Fishing	Pv	(< 500mm³)	AC	Amazon Region	BOLIVIA	South America
2009	Passive detection	50	40 to 59	Female		Complete Elementary School	Agriculture and Fishing	Pv	(< 500mm³)	AC	Amazon Region	BOLIVIA	South America
2009	Passive detection	50	40 to 59	Male		Complete Elementary School	Agriculture and Fishing	Pv	(10.001-100.000mm³)	AP	Amazon Region	FRENCH GUIANA	South America
2009	Active detection	59	40 to 59	Male		Complete Elementary School	Agriculture and Fishing	Pv	(< 500mm³)	AC	Amazon Region	BOLIVIA	South America
2009	Passive detection	46	40 to 59	Male		Complete Elementary School	Agriculture and Fishing	Pv	(501-10.000mm³)	AM	Amazon Region	VENEZUELA	South America
2009	Unknown/Blank	40	40 to 59	Female		Complete Elementary School	Agriculture and Fishing	Pv	(501-10.000mm³)	MA	Amazon Region	FRENCH GUIANA	South America
2009	Unknown/Blank	49	40 to 59	Female		Complete Elementary School	Agriculture and Fishing	Pv	(< 500mm³)	MA	Amazon Region	FRENCH GUIANA	South America
2009	Passive detection	47	40 to 59	Male		Complete Elementary School	Agriculture and Fishing	Pv	(< 500mm³)	AM	Amazon Region	PERU	South America
2009	Active detection	58	40 to 59	Male		Complete Elementary School	Agriculture and Fishing	Pv	(501-10.000mm³)	AC	Amazon Region	BOLIVIA	South America
2009	Passive detection	45	40 to 59	Male		Complete Elementary School	Agriculture and Fishing	Pv	(< 500mm³)	AC	Amazon Region	BOLIVIA	South America
2010	Unknown/Blank	47	40 to 59	Male		Complete Elementary School	Agriculture and Fishing	Pv	(< 500mm³)	RO	Amazon Region	BOLIVIA	South America
2010	Passive detection	49	40 to 59	Male		Complete Elementary School	Agriculture and Fishing	Pv	(501-10.000mm³)	AM	Amazon Region	PERU	South America
2010	Passive detection	43	40 to 59	Male		Complete Elementary School	Agriculture and Fishing	Pv	(< 500mm³)	MA	Amazon Region	FRENCH GUIANA	South America
2010	Passive detection	49	40 to 59	Male		Complete Elementary School	Agriculture and Fishing	Pv	(501-10.000mm³)	AM	Amazon Region	PERU	South America
2010	Passive detection	42	40 to 59	Male		Complete Elementary School	Agriculture and Fishing	Pv	(< 500mm³)	AC	Amazon Region	BOLIVIA	South America
2010	Active detection	42	40 to 59	Female		Complete Elementary School	Agriculture and Fishing	Pv	(501-10.000mm³)	AM	Amazon Region	PERU	South America
2010	Passive detection	43	40 to 59	Male		Complete Elementary School	Agriculture and Fishing	Pv	(< 500mm³)	AP	Amazon Region	FRENCH GUIANA	South America
2010	Active detection	45	40 to 59	Male		Complete Elementary School	Agriculture and Fishing	Pv	(< 500mm³)	AC	Amazon Region	BOLIVIA	South America
2010	Unknown/Blank	42	40 to 59	Female		Complete Elementary School	Agriculture and Fishing	Pv	(501-10.000mm³)	AM	Amazon Region	FRENCH GUIANA	South America
2010	Passive detection	44	40 to 59	Female		Complete Elementary School	Agriculture and Fishing	Pv	(< 500mm³)	PA	Amazon Region	FRENCH GUIANA	South America
2010	Unknown/Blank	41	40 to 59	Male		Complete Elementary School	Agriculture and Fishing	Pv	(501-10.000mm³)	AM	Amazon Region	PERU	South America
2010	Passive detection	47	40 to 59	Male		Complete Elementary School	Agriculture and Fishing	Pv	(< 500mm³)	RO	Amazon Region	BOLIVIA	South America
2010	Passive detection	43	40 to 59	Male		Complete Elementary School	Agriculture and Fishing	Pv	(501-10.000mm³)	AC	Amazon Region	BOLIVIA	South America
2010	Passive detection	46	40 to 59	Male		Complete Elementary School	Agriculture and Fishing	Pv	(501-10.000mm³)	RO	Amazon Region	BOLIVIA	South America
2010	Passive detection	49	40 to 59	Female		Complete Elementary School	Agriculture and Fishing	Pv	(501-10.000mm³)	PA	Amazon Region	FRENCH GUIANA	South America
2011	Passive detection	52	40 to 59	Male		Complete Elementary School	Agriculture and Fishing	Pv	(501-10.000mm³)	AM	Amazon Region	PERU	South America
2014	Passive detection	40	40 to 59	Male		Complete Elementary School	Agriculture and Fishing	Pv	(< 500mm³)	RR	Amazon Region	GUYANA	South America
2014	Passive detection	42	40 to 59	Male		Complete Elementary School	Agriculture and Fishing	Pv	(< 500mm³)	RR	Amazon Region	VENEZUELA	South America
2007	Passive detection	71	60 and over	Male		Complete Elementary School	Agriculture and Fishing	Pf	(< 500mm³)	AC	Amazon Region	BOLIVIA	South America
2009	Passive detection	60	60 and over	Male		Complete Elementary School	Agriculture and Fishing	Pv	(< 500mm³)	AC	Amazon Region	BOLIVIA	South America
2011	Passive detection	68	60 and over	Male		Complete Elementary School	Agriculture and Fishing	Pv	(501-10.000mm³)	AM	Amazon Region	PERU	South America
2013	Passive detection	12	10 to 19	Male	Yellow	Ensino MÃ©dio incompleto	Agriculture and Fishing	Pv	(501-10.000mm³)	RO	Amazon Region	BOLIVIA	South America
2014	Passive detection	21	20 to 39	Female	Yellow	Ensino mÃ©dio incompleto	Agriculture and Fishing	Pf	(< 500mm³)	RR	Amazon Region	VENEZUELA	South America
2012	Passive detection	25	20 to 39	Male	Yellow	Ensino MÃ©dio incompleto	Agriculture and Fishing	Pv	(10.001-100.000mm³)	RO	Amazon Region	BOLIVIA	South America
2013	Passive detection	34	20 to 39	Male	Yellow	Ensino MÃ©dio incompleto	Agriculture and Fishing	Pv	(501-10.000mm³)	AP	Amazon Region	FRENCH GUIANA	South America
2013	Passive detection	34	20 to 39	Male	Yellow	Ensino mÃ©dio incompleto	Agriculture and Fishing	Pv	(< 500mm³)	MA	Amazon Region	FRENCH GUIANA	South America
2014	Passive detection	24	20 to 39	Male	Yellow	Ensino MÃ©dio incompleto	Agriculture and Fishing	Pv	(501-10.000mm³)	RO	Amazon Region	FRENCH GUIANA	South America
2015	Passive detection	37	20 to 39	Female	Yellow	Ensino MÃ©dio incompleto	Agriculture and Fishing	Pv	(< 500mm³)	RR	Amazon Region	VENEZUELA	South America
2016	Passive detection	26	20 to 39	Male	Yellow	Ensino MÃ©dio incompleto	Agriculture and Fishing	Pv	(< 500mm³)	AC	Amazon Region	BOLIVIA	South America
2019	Passive detection	27	20 to 39	Male	Yellow	Ensino mÃ©dio incompleto	Agriculture and Fishing	Pv	(< 500mm³)	RR	Amazon Region	GUYANA	South America
2011	Passive detection	36	20 to 39	Male	White	Ensino mÃ©dio incompleto	Agriculture and Fishing	Ovale	(< 500mm³)	MG	Extra-Amazon Region	ANGOLA	Africa
2008	Active detection	34	20 to 39	Male	White	Ensino MÃ©dio incompleto	Agriculture and Fishing	Pf	(< 500mm³)	RJ	Extra-Amazon Region	MADAGASCAR	Africa
2010	Unknown/Blank	23	20 to 39	Male	White	Ensino mÃ©dio incompleto	Agriculture and Fishing	Pf	(10.001-100.000mm³)	SC	Extra-Amazon Region	SOUTH AFRICA	Africa
2013	Active detection	36	20 to 39	Male	White	Ensino mÃ©dio incompleto	Agriculture and Fishing	Pf	(< 500mm³)	RJ	Extra-Amazon Region	NIGERIA	Africa
2018	Passive detection	38	20 to 39	Male	White	Ensino mÃ©dio incompleto	Agriculture and Fishing	Pf	(10.001-100.000mm³)	PE	Extra-Amazon Region	ANGOLA	Africa
2019	Passive detection	38	20 to 39	Male	White	Ensino mÃ©dio incompleto	Agriculture and Fishing	Pf	(501-10.000mm³)	GO	Extra-Amazon Region	ANGOLA	Africa
2012	Passive detection	23	20 to 39	Male	White	Ensino mÃ©dio incompleto	Agriculture and Fishing	Pv	(< 500mm³)	MS	Extra-Amazon Region	MOZAMBIQUE	Africa
2014	Passive detection	27	20 to 39	Male	White	Ensino MÃ©dio incompleto	Agriculture and Fishing	Pv	(10.001-100.000mm³)	SP	Extra-Amazon Region	MOZAMBIQUE	Africa
2010	Passive detection	45	40 to 59	Male	White	Ensino mÃ©dio incompleto	Agriculture and Fishing	Mixed	(501-10.000mm³)	MG	Extra-Amazon Region	ANGOLA	Africa
2007	Passive detection	49	40 to 59	Male	White	Ensino MÃ©dio incompleto	Agriculture and Fishing	Pf	(< 500mm³)	SP	Extra-Amazon Region	ANGOLA	Africa
2009	Active detection	41	40 to 59	Male	White	Ensino MÃ©dio incompleto	Agriculture and Fishing	Pf	(501-10.000mm³)	PR	Extra-Amazon Region	ANGOLA	Africa
2016	Passive detection	40	40 to 59	Male	White	Ensino MÃ©dio incompleto	Agriculture and Fishing	Pf	(< 500mm³)	MG	Extra-Amazon Region	ANGOLA	Africa
2019	Passive detection	47	40 to 59	Male	White	Ensino mÃ©dio incompleto	Agriculture and Fishing	Pf	(501-10.000mm³)	BA	Extra-Amazon Region	SOUTH AFRICA	Africa
2019	Passive detection	65	60 and over	Male	White	Ensino mÃ©dio incompleto	Agriculture and Fishing	Pf	(10.001-100.000mm³)	MG	Extra-Amazon Region	ANGOLA	Africa
2012	Passive detection	15	10 to 19	Female	White	Ensino MÃ©dio incompleto	Agriculture and Fishing	Pv	(< 500mm³)	AM	Amazon Region	PERU	South America
2012	Passive detection	19	10 to 19	Female	White	Ensino mÃ©dio incompleto	Agriculture and Fishing	Pv	(501-10.000mm³)	AM	Amazon Region	PERU	South America
2012	Passive detection	18	10 to 19	Male	White	Ensino MÃ©dio incompleto	Agriculture and Fishing	Pv	(< 500mm³)	AP	Amazon Region	FRENCH GUIANA	South America
2012	Passive detection	12	10 to 19	Female	White	Ensino MÃ©dio incompleto	Agriculture and Fishing	Pv	(501-10.000mm³)	AM	Amazon Region	PERU	South America
2013	Passive detection	18	10 to 19	Male	White	Ensino MÃ©dio incompleto	Agriculture and Fishing	Pv	(< 500mm³)	AP	Amazon Region	FRENCH GUIANA	South America
2014	Active detection	18	10 to 19	Male	White	Ensino MÃ©dio incompleto	Agriculture and Fishing	Pv	(501-10.000mm³)	AM	Amazon Region	PERU	South America
2015	Passive detection	17	10 to 19	Female	White	Ensino MÃ©dio incompleto	Agriculture and Fishing	Pv	(501-10.000mm³)	AM	Amazon Region	PERU	South America
2015	Passive detection	19	10 to 19	Male	White	Ensino MÃ©dio incompleto	Agriculture and Fishing	Pv	(< 500mm³)	AM	Amazon Region	PERU	South America
2017	Passive detection	15	10 to 19	Male	White	Ensino MÃ©dio incompleto	Agriculture and Fishing	Pv	(< 500mm³)	RR	Amazon Region	VENEZUELA	South America
2018	Passive detection	17	10 to 19	Male	White	Ensino MÃ©dio incompleto	Agriculture and Fishing	Pv		RO	Amazon Region	BOLIVIA	South America
2018	Passive detection	17	10 to 19	Male	White	Ensino MÃ©dio incompleto	Agriculture and Fishing	Pv	(< 500mm³)	MA	Amazon Region	FRENCH GUIANA	South America
2020	Passive detection	17	10 to 19	Male	White	Ensino MÃ©dio incompleto	Agriculture and Fishing	Pv	(501-10.000mm³)	AC	Amazon Region	BOLIVIA	South America
2021	Passive detection	19	10 to 19	Male	White	Ensino MÃ©dio incompleto	Agriculture and Fishing	Pv	(10.001-100.000mm³)	AC	Amazon Region	BOLIVIA	South America
2012	Passive detection	29	20 to 39	Female	White	Ensino mÃ©dio incompleto	Agriculture and Fishing	Mixed	(< 500mm³)	PA	Amazon Region	GUYANA	South America
2017	Passive detection	29	20 to 39	Male	White	Ensino mÃ©dio incompleto	Agriculture and Fishing	Mixed	(< 500mm³)	MA	Amazon Region	GUYANA	South America
2017	Passive detection	28	20 to 39	Female	White	Ensino mÃ©dio incompleto	Agriculture and Fishing	Mixed	(< 500mm³)	RR	Amazon Region	GUYANA	South America
2012	Passive detection	25	20 to 39	Male	White	Ensino MÃ©dio incompleto	Agriculture and Fishing	Pf	(< 500mm³)	AP	Amazon Region	FRENCH GUIANA	South America
2016	Passive detection	34	20 to 39	Male	White	Ensino mÃ©dio incompleto	Agriculture and Fishing	Pf	(< 500mm³)	RR	Amazon Region	VENEZUELA	South America
2017	Passive detection	33	20 to 39	Female	White	Ensino mÃ©dio incompleto	Agriculture and Fishing	Pf	(< 500mm³)	RR	Amazon Region	VENEZUELA	South America
2018	Passive detection	20	20 to 39	Male	White	Ensino mÃ©dio incompleto	Agriculture and Fishing	Pf	(501-10.000mm³)	PA	Amazon Region	VENEZUELA	South America
2020	Passive detection	29	20 to 39	Male	White	Ensino mÃ©dio incompleto	Agriculture and Fishing	Pf	(10.001-100.000mm³)	RR	Amazon Region	VENEZUELA	South America
2011	Passive detection	33	20 to 39	Male	White	Ensino mÃ©dio incompleto	Agriculture and Fishing	Pv	(< 500mm³)	AP	Amazon Region	FRENCH GUIANA	South America
2011	Active detection	28	20 to 39	Male	White	Ensino mÃ©dio incompleto	Agriculture and Fishing	Pv	(10.001-100.000mm³)	MA	Amazon Region	FRENCH GUIANA	South America
2012	Passive detection	33	20 to 39	Female	White	Ensino mÃ©dio incompleto	Agriculture and Fishing	Pv	(< 500mm³)	MT	Amazon Region	FRENCH GUIANA	South America
2012	Passive detection	34	20 to 39	Male	White	Ensino MÃ©dio incompleto	Agriculture and Fishing	Pv	(501-10.000mm³)	AM	Amazon Region	PERU	South America
2012	Passive detection	27	20 to 39	Male	White	Ensino MÃ©dio incompleto	Agriculture and Fishing	Pv	(501-10.000mm³)	MA	Amazon Region	FRENCH GUIANA	South America
2012	Passive detection	36	20 to 39	Male	White	Ensino mÃ©dio incompleto	Agriculture and Fishing	Pv	(501-10.000mm³)	RO	Amazon Region	BOLIVIA	South America
2013	Passive detection	25	20 to 39	Female	White	Ensino MÃ©dio incompleto	Agriculture and Fishing	Pv	(< 500mm³)	AM	Amazon Region	PERU	South America
2014	Passive detection	35	20 to 39	Male	White	Ensino MÃ©dio incompleto	Agriculture and Fishing	Pv	(< 500mm³)	AM	Amazon Region	PERU	South America
2014	Passive detection	32	20 to 39	Female	White	Ensino MÃ©dio incompleto	Agriculture and Fishing	Pv	(501-10.000mm³)	RR	Amazon Region	VENEZUELA	South America
2014	Passive detection	20	20 to 39	Male	White	Ensino MÃ©dio incompleto	Agriculture and Fishing	Pv	(< 500mm³)	MA	Amazon Region	FRENCH GUIANA	South America
2014	Passive detection	37	20 to 39	Male	White	Ensino MÃ©dio incompleto	Agriculture and Fishing	Pv	(< 500mm³)	RR	Amazon Region	GUYANA	South America
2014	Passive detection	29	20 to 39	Male	White	Ensino mÃ©dio incompleto	Agriculture and Fishing	Pv	(< 500mm³)	RR	Amazon Region	GUYANA	South America
2015	Passive detection	26	20 to 39	Female	White	Ensino MÃ©dio incompleto	Agriculture and Fishing	Pv	(< 500mm³)	AM	Amazon Region	PERU	South America
2016	Passive detection	35	20 to 39	Female	White	Ensino MÃ©dio incompleto	Agriculture and Fishing	Pv	(10.001-100.000mm³)	RR	Amazon Region	VENEZUELA	South America
2016	Passive detection	28	20 to 39	Female	White	Ensino mÃ©dio incompleto	Agriculture and Fishing	Pv	(501-10.000mm³)	PA	Amazon Region	FRENCH GUIANA	South America
2016	Passive detection	28	20 to 39	Male	White	Ensino mÃ©dio incompleto	Agriculture and Fishing	Pv	(501-10.000mm³)	PA	Amazon Region	GUYANA	South America
2016	Passive detection	30	20 to 39	Male	White	Ensino mÃ©dio incompleto	Agriculture and Fishing	Pv	(< 500mm³)	RR	Amazon Region	VENEZUELA	South America
2016	Passive detection	23	20 to 39	Male	White	Ensino mÃ©dio incompleto	Agriculture and Fishing	Pv	(< 500mm³)	RR	Amazon Region	VENEZUELA	South America
2016	Passive detection	29	20 to 39	Male	White	Ensino mÃ©dio incompleto	Agriculture and Fishing	Pv	(501-10.000mm³)	AP	Amazon Region	FRENCH GUIANA	South America
2016	Passive detection	38	20 to 39	Male	White	Ensino mÃ©dio incompleto	Agriculture and Fishing	Pv	(< 500mm³)	AC	Amazon Region	BOLIVIA	South America
2017	Passive detection	22	20 to 39	Female	White	Ensino mÃ©dio incompleto	Agriculture and Fishing	Pv	(501-10.000mm³)	MA	Amazon Region	VENEZUELA	South America
2017	Passive detection	23	20 to 39	Male	White	Ensino mÃ©dio incompleto	Agriculture and Fishing	Pv	(10.001-100.000mm³)	RR	Amazon Region	VENEZUELA	South America
2017	Passive detection	22	20 to 39	Male	White	Ensino mÃ©dio incompleto	Agriculture and Fishing	Pv	(10.001-100.000mm³)	AM	Amazon Region	PERU	South America
2018	Passive detection	30	20 to 39	Male	White	Ensino mÃ©dio incompleto	Agriculture and Fishing	Pv	(501-10.000mm³)	AM	Amazon Region	GUYANA	South America
2018	Active detection	20	20 to 39	Female	White	Ensino mÃ©dio incompleto	Agriculture and Fishing	Pv	(< 500mm³)	RO	Amazon Region	BOLIVIA	South America
2018	Active detection	25	20 to 39	Male	White	Ensino MÃ©dio incompleto	Agriculture and Fishing	Pv	(< 500mm³)	MA	Amazon Region	VENEZUELA	South America
2019	Passive detection	31	20 to 39	Male	White	Ensino MÃ©dio incompleto	Agriculture and Fishing	Pv	(501-10.000mm³)	RR	Amazon Region	VENEZUELA	South America
2019	Passive detection	31	20 to 39	Male	White	Ensino mÃ©dio incompleto	Agriculture and Fishing	Pv	(501-10.000mm³)	AP	Amazon Region	FRENCH GUIANA	South America
2019	Passive detection	36	20 to 39	Female	White	Ensino MÃ©dio incompleto	Agriculture and Fishing	Pv	(< 500mm³)	AM	Amazon Region	GUYANA	South America
2019	Passive detection	27	20 to 39	Male	White	Ensino mÃ©dio incompleto	Agriculture and Fishing	Pv	(< 500mm³)	MA	Amazon Region	FRENCH GUIANA	South America
2020	Passive detection	25	20 to 39	Male	White	Ensino mÃ©dio incompleto	Agriculture and Fishing	Pv	(501-10.000mm³)	RR	Amazon Region	VENEZUELA	South America
2020	Passive detection	26	20 to 39	Female	White	Ensino mÃ©dio incompleto	Agriculture and Fishing	Pv		RR	Amazon Region	VENEZUELA	South America
2020	Passive detection	20	20 to 39	Male	White	Ensino MÃ©dio incompleto	Agriculture and Fishing	Pv	(501-10.000mm³)	AC	Amazon Region	BOLIVIA	South America
2020	Passive detection	31	20 to 39	Male	White	Ensino mÃ©dio incompleto	Agriculture and Fishing	Pv	(< 500mm³)	AP	Amazon Region	FRENCH GUIANA	South America
2020	Passive detection	26	20 to 39	Male	White	Ensino mÃ©dio incompleto	Agriculture and Fishing	Pv	(10.001-100.000mm³)	RR	Amazon Region	VENEZUELA	South America
2020	Passive detection	22	20 to 39	Male	White	Ensino mÃ©dio incompleto	Agriculture and Fishing	Pv	(501-10.000mm³)	RR	Amazon Region	VENEZUELA	South America
2021	Passive detection	25	20 to 39	Female	White	Ensino mÃ©dio incompleto	Agriculture and Fishing	Pv	(< 500mm³)	AM	Amazon Region	PERU	South America
2007	Passive detection	30	20 to 39	Female	White	Ensino mÃ©dio incompleto	Agriculture and Fishing	Pv	(501-10.000mm³)	GO	Extra-Amazon Region	GUYANA	South America
2007	Passive detection	21	20 to 39	Male	White	Ensino MÃ©dio incompleto	Agriculture and Fishing	Pv	(501-10.000mm³)	PR	Extra-Amazon Region	PARAGUAY	South America
2014	Passive detection	36	20 to 39	Male	White	Ensino MÃ©dio incompleto	Agriculture and Fishing	Pv	(< 500mm³)	GO	Extra-Amazon Region	FRENCH GUIANA	South America
2021	Active detection	33	20 to 39	Male	White	Ensino MÃ©dio incompleto	Agriculture and Fishing	Pv	(< 500mm³)	PI	Extra-Amazon Region	FRENCH GUIANA	South America
2012	Active detection	46	40 to 59	Male	White	Ensino MÃ©dio incompleto	Agriculture and Fishing	Pf	(501-10.000mm³)	RR	Amazon Region	GUYANA	South America
2013	Passive detection	45	40 to 59	Female	White	Ensino MÃ©dio incompleto	Agriculture and Fishing	Pf	(< 500mm³)	MA	Amazon Region	FRENCH GUIANA	South America
2014	Passive detection	40	40 to 59	Male	White	Ensino MÃ©dio incompleto	Agriculture and Fishing	Pf	(< 500mm³)	MA	Amazon Region	FRENCH GUIANA	South America
2016	Passive detection	47	40 to 59	Male	White	Ensino mÃ©dio incompleto	Agriculture and Fishing	Pf	(501-10.000mm³)	RO	Amazon Region	BOLIVIA	South America
2013	Unknown/Blank	47	40 to 59	Male	White	Ensino MÃ©dio incompleto	Agriculture and Fishing	Pf	(< 500mm³)	PI	Extra-Amazon Region	FRENCH GUIANA	South America
2020	Passive detection	40	40 to 59	Male	White	Ensino mÃ©dio incompleto	Agriculture and Fishing	Pf	(501-10.000mm³)	GO	Extra-Amazon Region	FRENCH GUIANA	South America
2011	Passive detection	45	40 to 59	Male	White	Ensino mÃ©dio incompleto	Agriculture and Fishing	Pv	(501-10.000mm³)	RO	Amazon Region	BOLIVIA	South America
2013	Passive detection	52	40 to 59	Male	White	Ensino MÃ©dio incompleto	Agriculture and Fishing	Pv	(501-10.000mm³)	MA	Amazon Region	GUYANA	South America
2013	Passive detection	46	40 to 59	Male	White	Ensino MÃ©dio incompleto	Agriculture and Fishing	Pv	(501-10.000mm³)	AP	Amazon Region	FRENCH GUIANA	South America
2013	Passive detection	40	40 to 59	Male	White	Ensino MÃ©dio incompleto	Agriculture and Fishing	Pv	(< 500mm³)	RO	Amazon Region	BOLIVIA	South America
2014	Passive detection	45	40 to 59	Female	White	Ensino MÃ©dio incompleto	Agriculture and Fishing	Pv	(501-10.000mm³)	PA	Amazon Region	GUYANA	South America
2015	Passive detection	40	40 to 59	Female	White	Ensino MÃ©dio incompleto	Agriculture and Fishing	Pv	(501-10.000mm³)	AM	Amazon Region	COLOMBIA	South America
2016	Passive detection	57	40 to 59	Male	White	Ensino MÃ©dio incompleto	Agriculture and Fishing	Pv	(501-10.000mm³)	RO	Amazon Region	BOLIVIA	South America
2016	Passive detection	40	40 to 59	Female	White	Ensino MÃ©dio incompleto	Agriculture and Fishing	Pv	(501-10.000mm³)	RR	Amazon Region	VENEZUELA	South America
2017	Passive detection	43	40 to 59	Female	White	Ensino mÃ©dio incompleto	Agriculture and Fishing	Pv	(10.001-100.000mm³)	RR	Amazon Region	VENEZUELA	South America
2017	Passive detection	51	40 to 59	Male	White	Ensino mÃ©dio incompleto	Agriculture and Fishing	Pv	(10.001-100.000mm³)	RR	Amazon Region	GUYANA	South America
2018	Passive detection	55	40 to 59	Male	White	Ensino mÃ©dio incompleto	Agriculture and Fishing	Pv	(< 500mm³)	RR	Amazon Region	VENEZUELA	South America
2018	Passive detection	50	40 to 59	Male	White	Ensino mÃ©dio incompleto	Agriculture and Fishing	Pv	(< 500mm³)	RR	Amazon Region	VENEZUELA	South America
2019	Passive detection	41	40 to 59	Female	White	Ensino mÃ©dio incompleto	Agriculture and Fishing	Pv	(501-10.000mm³)	AC	Amazon Region	BOLIVIA	South America
2015	Passive detection	8	05 to 09	Male	Indigenous	Ensino MÃ©dio incompleto	Agriculture and Fishing	Pv	(501-10.000mm³)	AM	Amazon Region	PERU	South America
2013	Active detection	18	10 to 19	Male	Indigenous	Ensino MÃ©dio incompleto	Agriculture and Fishing	Pf	(501-10.000mm³)	AM	Amazon Region	PERU	South America
2015	Passive detection	17	10 to 19	Male	Indigenous	Ensino MÃ©dio incompleto	Agriculture and Fishing	Pf	(< 500mm³)	AM	Amazon Region	PERU	South America
2017	Passive detection	16	10 to 19	Female	Indigenous	Ensino MÃ©dio incompleto	Agriculture and Fishing	Pf	(10.001-100.000mm³)	RR	Amazon Region	VENEZUELA	South America
2012	Passive detection	13	10 to 19	Male	Indigenous	Ensino MÃ©dio incompleto	Agriculture and Fishing	Pv	(501-10.000mm³)	AM	Amazon Region	COLOMBIA	South America
2012	Passive detection	16	10 to 19	Female	Indigenous	Ensino MÃ©dio incompleto	Agriculture and Fishing	Pv	(501-10.000mm³)	AM	Amazon Region	PERU	South America
2012	Passive detection	15	10 to 19	Male	Indigenous	Ensino MÃ©dio incompleto	Agriculture and Fishing	Pv	(501-10.000mm³)	AM	Amazon Region	PERU	South America
2012	Passive detection	19	10 to 19	Male	Indigenous	Ensino MÃ©dio incompleto	Agriculture and Fishing	Pv	(< 500mm³)	AM	Amazon Region	PERU	South America
2013	Passive detection	13	10 to 19	Male	Indigenous	Ensino MÃ©dio incompleto	Agriculture and Fishing	Pv	(< 500mm³)	AM	Amazon Region	PERU	South America
2013	Active detection	18	10 to 19	Male	Indigenous	Ensino MÃ©dio incompleto	Agriculture and Fishing	Pv	(< 500mm³)	AM	Amazon Region	PERU	South America
2013	Passive detection	19	10 to 19	Male	Indigenous	Ensino MÃ©dio incompleto	Agriculture and Fishing	Pv	(< 500mm³)	AM	Amazon Region	PERU	South America
2013	Active detection	17	10 to 19	Female	Indigenous	Ensino MÃ©dio incompleto	Agriculture and Fishing	Pv	(< 500mm³)	AM	Amazon Region	PERU	South America
2013	Passive detection	16	10 to 19	Female	Indigenous	Ensino MÃ©dio incompleto	Agriculture and Fishing	Pv	(< 500mm³)	AM	Amazon Region	COLOMBIA	South America
2014	Passive detection	18	10 to 19	Male	Indigenous	Ensino mÃ©dio incompleto	Agriculture and Fishing	Pv	(< 500mm³)	AM	Amazon Region	PERU	South America
2014	Passive detection	17	10 to 19	Female	Indigenous	Ensino MÃ©dio incompleto	Agriculture and Fishing	Pv	(< 500mm³)	AM	Amazon Region	COLOMBIA	South America
2014	Passive detection	18	10 to 19	Male	Indigenous	Ensino MÃ©dio incompleto	Agriculture and Fishing	Pv	(< 500mm³)	AM	Amazon Region	PERU	South America
2014	Active detection	14	10 to 19	Female	Indigenous	Ensino MÃ©dio incompleto	Agriculture and Fishing	Pv	(< 500mm³)	AM	Amazon Region	PERU	South America
2015	Passive detection	16	10 to 19	Male	Indigenous	Ensino mÃ©dio incompleto	Agriculture and Fishing	Pv	(501-10.000mm³)	AM	Amazon Region	PERU	South America
2015	Passive detection	15	10 to 19	Male	Indigenous	Ensino MÃ©dio incompleto	Agriculture and Fishing	Pv	(501-10.000mm³)	RR	Amazon Region	GUYANA	South America
2015	Passive detection	18	10 to 19	Male	Indigenous	Ensino MÃ©dio incompleto	Agriculture and Fishing	Pv	(501-10.000mm³)	AM	Amazon Region	PERU	South America
2015	Active detection	19	10 to 19	Male	Indigenous	Ensino mÃ©dio incompleto	Agriculture and Fishing	Pv	(< 500mm³)	AM	Amazon Region	PERU	South America
2015	Passive detection	17	10 to 19	Male	Indigenous	Ensino MÃ©dio incompleto	Agriculture and Fishing	Pv	(501-10.000mm³)	AM	Amazon Region	VENEZUELA	South America
2015	Active detection	15	10 to 19	Female	Indigenous	Ensino MÃ©dio incompleto	Agriculture and Fishing	Pv	(501-10.000mm³)	AM	Amazon Region	PERU	South America
2015	Passive detection	12	10 to 19	Female	Indigenous	Ensino MÃ©dio incompleto	Agriculture and Fishing	Pv	(< 500mm³)	AM	Amazon Region	PERU	South America
2015	Active detection	17	10 to 19	Female	Indigenous	Ensino mÃ©dio incompleto	Agriculture and Fishing	Pv	(< 500mm³)	RR	Amazon Region	GUYANA	South America
2016	Passive detection	18	10 to 19	Male	Indigenous	Ensino MÃ©dio incompleto	Agriculture and Fishing	Pv	(< 500mm³)	AM	Amazon Region	PERU	South America
2016	Passive detection	17	10 to 19	Male	Indigenous	Ensino MÃ©dio incompleto	Agriculture and Fishing	Pv	(< 500mm³)	RR	Amazon Region	VENEZUELA	South America
2016	Active detection	17	10 to 19	Male	Indigenous	Ensino MÃ©dio incompleto	Agriculture and Fishing	Pv	(< 500mm³)	AM	Amazon Region	PERU	South America
2017	Passive detection	19	10 to 19	Male	Indigenous	Ensino MÃ©dio incompleto	Agriculture and Fishing	Pv		RO	Amazon Region	BOLIVIA	South America
2017	Active detection	16	10 to 19	Male	Indigenous	Ensino MÃ©dio incompleto	Agriculture and Fishing	Pv	(501-10.000mm³)	RR	Amazon Region	VENEZUELA	South America
2017	Active detection	17	10 to 19	Female	Indigenous	Ensino mÃ©dio incompleto	Agriculture and Fishing	Pv	(501-10.000mm³)	AM	Amazon Region	PERU	South America
2018	Active detection	16	10 to 19	Male	Indigenous	Ensino mÃ©dio incompleto	Agriculture and Fishing	Pv	(501-10.000mm³)	AM	Amazon Region	PERU	South America
2018	Passive detection	17	10 to 19	Male	Indigenous	Ensino mÃ©dio incompleto	Agriculture and Fishing	Pv	(10.001-100.000mm³)	RR	Amazon Region	GUYANA	South America
2018	Active detection	18	10 to 19	Male	Indigenous	Ensino MÃ©dio incompleto	Agriculture and Fishing	Pv	(10.001-100.000mm³)	RR	Amazon Region	VENEZUELA	South America
2018	Active detection	17	10 to 19	Female	Indigenous	Ensino mÃ©dio incompleto	Agriculture and Fishing	Pv	(< 500mm³)	RR	Amazon Region	GUYANA	South America
2019	Passive detection	18	10 to 19	Male	Indigenous	Ensino MÃ©dio incompleto	Agriculture and Fishing	Pv	(501-10.000mm³)	AM	Amazon Region	PERU	South America
2019	Active detection	14	10 to 19	Female	Indigenous	Ensino mÃ©dio incompleto	Agriculture and Fishing	Pv	(< 500mm³)	AM	Amazon Region	PERU	South America
2021	Passive detection	14	10 to 19	Male	Indigenous	Ensino MÃ©dio incompleto	Agriculture and Fishing	Pv	(501-10.000mm³)	AM	Amazon Region	PERU	South America
2021	Passive detection	16	10 to 19	Male	Indigenous	Ensino MÃ©dio incompleto	Agriculture and Fishing	Pv	(501-10.000mm³)	AM	Amazon Region	COLOMBIA	South America
2022	Passive detection	17	10 to 19	Male	Indigenous	Ensino MÃ©dio incompleto	Agriculture and Fishing	Pv	(< 500mm³)	AM	Amazon Region	PERU	South America
2014	Active detection	24	20 to 39	Male	Indigenous	Ensino mÃ©dio incompleto	Agriculture and Fishing	Mixed	(501-10.000mm³)	AM	Amazon Region	PERU	South America
2012	Passive detection	30	20 to 39	Male	Indigenous	Ensino mÃ©dio incompleto	Agriculture and Fishing	Pf	(501-10.000mm³)	AM	Amazon Region	PERU	South America
2013	Active detection	23	20 to 39	Male	Indigenous	Ensino MÃ©dio incompleto	Agriculture and Fishing	Pf	(< 500mm³)	AM	Amazon Region	PERU	South America
2013	Passive detection	33	20 to 39	Male	Indigenous	Ensino MÃ©dio incompleto	Agriculture and Fishing	Pf	(< 500mm³)	AM	Amazon Region	PERU	South America
2013	Active detection	20	20 to 39	Male	Indigenous	Ensino MÃ©dio incompleto	Agriculture and Fishing	Pf	(501-10.000mm³)	AM	Amazon Region	PERU	South America
2015	Passive detection	29	20 to 39	Female	Indigenous	Ensino mÃ©dio incompleto	Agriculture and Fishing	Pf	(501-10.000mm³)	AM	Amazon Region	PERU	South America
2015	Passive detection	34	20 to 39	Female	Indigenous	Ensino MÃ©dio incompleto	Agriculture and Fishing	Pf	(501-10.000mm³)	RR	Amazon Region	VENEZUELA	South America
2016	Passive detection	26	20 to 39	Male	Indigenous	Ensino MÃ©dio incompleto	Agriculture and Fishing	Pf	(10.001-100.000mm³)	AM	Amazon Region	PERU	South America
2018	Passive detection	39	20 to 39	Male	Indigenous	Ensino MÃ©dio incompleto	Agriculture and Fishing	Pf	(< 500mm³)	RR	Amazon Region	VENEZUELA	South America
2012	Active detection	31	20 to 39	Male	Indigenous	Ensino MÃ©dio incompleto	Agriculture and Fishing	Pv	(< 500mm³)	AM	Amazon Region	PERU	South America
2012	Passive detection	32	20 to 39	Male	Indigenous	Ensino mÃ©dio incompleto	Agriculture and Fishing	Pv	(501-10.000mm³)	AM	Amazon Region	PERU	South America
2012	Passive detection	26	20 to 39	Male	Indigenous	Ensino MÃ©dio incompleto	Agriculture and Fishing	Pv	(< 500mm³)	AM	Amazon Region	PERU	South America
2012	Active detection	33	20 to 39	Male	Indigenous	Ensino mÃ©dio incompleto	Agriculture and Fishing	Pv	(501-10.000mm³)	AM	Amazon Region	PERU	South America
2012	Passive detection	27	20 to 39	Male	Indigenous	Ensino MÃ©dio incompleto	Agriculture and Fishing	Pv	(501-10.000mm³)	AM	Amazon Region	PERU	South America
2012	Passive detection	26	20 to 39	Male	Indigenous	Ensino MÃ©dio incompleto	Agriculture and Fishing	Pv	(501-10.000mm³)	AM	Amazon Region	PERU	South America
2012	Passive detection	20	20 to 39	Female	Indigenous	Ensino mÃ©dio incompleto	Agriculture and Fishing	Pv	(< 500mm³)	AM	Amazon Region	PERU	South America
2012	Passive detection	20	20 to 39	Male	Indigenous	Ensino mÃ©dio incompleto	Agriculture and Fishing	Pv	(501-10.000mm³)	AM	Amazon Region	PERU	South America
2012	Active detection	22	20 to 39	Female	Indigenous	Ensino MÃ©dio incompleto	Agriculture and Fishing	Pv	(< 500mm³)	AM	Amazon Region	PERU	South America
2012	Active detection	36	20 to 39	Male	Indigenous	Ensino MÃ©dio incompleto	Agriculture and Fishing	Pv	(501-10.000mm³)	AM	Amazon Region	PERU	South America
2012	Passive detection	22	20 to 39	Male	Indigenous	Ensino MÃ©dio incompleto	Agriculture and Fishing	Pv	(501-10.000mm³)	AP	Amazon Region	FRENCH GUIANA	South America
2012	Passive detection	29	20 to 39	Male	Indigenous	Ensino MÃ©dio incompleto	Agriculture and Fishing	Pv	(501-10.000mm³)	AM	Amazon Region	PERU	South America
2012	Passive detection	36	20 to 39	Male	Indigenous	Ensino mÃ©dio incompleto	Agriculture and Fishing	Pv	(< 500mm³)	AM	Amazon Region	PERU	South America
2012	Passive detection	36	20 to 39	Male	Indigenous	Ensino MÃ©dio incompleto	Agriculture and Fishing	Pv	(< 500mm³)	AM	Amazon Region	PERU	South America
2013	Passive detection	21	20 to 39	Male	Indigenous	Ensino mÃ©dio incompleto	Agriculture and Fishing	Pv	(501-10.000mm³)	RO	Amazon Region	BOLIVIA	South America
2013	Passive detection	31	20 to 39	Male	Indigenous	Ensino mÃ©dio incompleto	Agriculture and Fishing	Pv	(< 500mm³)	RO	Amazon Region	BOLIVIA	South America
2013	Active detection	29	20 to 39	Male	Indigenous	Ensino mÃ©dio incompleto	Agriculture and Fishing	Pv	(501-10.000mm³)	AM	Amazon Region	PERU	South America
2013	Passive detection	37	20 to 39	Female	Indigenous	Ensino MÃ©dio incompleto	Agriculture and Fishing	Pv	(< 500mm³)	AM	Amazon Region	PERU	South America
2013	Passive detection	24	20 to 39	Female	Indigenous	Ensino MÃ©dio incompleto	Agriculture and Fishing	Pv	(10.001-100.000mm³)	AM	Amazon Region	PERU	South America
2013	Passive detection	27	20 to 39	Male	Indigenous	Ensino MÃ©dio incompleto	Agriculture and Fishing	Pv	(< 500mm³)	AM	Amazon Region	PERU	South America
2013	Passive detection	25	20 to 39	Male	Indigenous	Ensino mÃ©dio incompleto	Agriculture and Fishing	Pv	(< 500mm³)	RO	Amazon Region	BOLIVIA	South America
2013	Passive detection	38	20 to 39	Male	Indigenous	Ensino mÃ©dio incompleto	Agriculture and Fishing	Pv	(501-10.000mm³)	AM	Amazon Region	PERU	South America
2013	Passive detection	32	20 to 39	Male	Indigenous	Ensino MÃ©dio incompleto	Agriculture and Fishing	Pv	(501-10.000mm³)	AM	Amazon Region	COLOMBIA	South America
2013	Passive detection	26	20 to 39	Female	Indigenous	Ensino MÃ©dio incompleto	Agriculture and Fishing	Pv	(< 500mm³)	AM	Amazon Region	COLOMBIA	South America
2013	Passive detection	37	20 to 39	Male	Indigenous	Ensino MÃ©dio incompleto	Agriculture and Fishing	Pv	(< 500mm³)	AM	Amazon Region	PERU	South America
2013	Passive detection	25	20 to 39	Male	Indigenous	Ensino MÃ©dio incompleto	Agriculture and Fishing	Pv	(< 500mm³)	AM	Amazon Region	COLOMBIA	South America
2013	Active detection	23	20 to 39	Male	Indigenous	Ensino MÃ©dio incompleto	Agriculture and Fishing	Pv	(501-10.000mm³)	AM	Amazon Region	PERU	South America
2014	Passive detection	23	20 to 39	Female	Indigenous	Ensino mÃ©dio incompleto	Agriculture and Fishing	Pv	(501-10.000mm³)	AM	Amazon Region	PERU	South America
2014	Passive detection	22	20 to 39	Male	Indigenous	Ensino MÃ©dio incompleto	Agriculture and Fishing	Pv	(< 500mm³)	RR	Amazon Region	GUYANA	South America
2014	Passive detection	21	20 to 39	Female	Indigenous	Ensino mÃ©dio incompleto	Agriculture and Fishing	Pv	(< 500mm³)	RR	Amazon Region	GUYANA	South America
2014	Passive detection	27	20 to 39	Male	Indigenous	Ensino mÃ©dio incompleto	Agriculture and Fishing	Pv	(< 500mm³)	AM	Amazon Region	PERU	South America
2014	Active detection	26	20 to 39	Male	Indigenous	Ensino mÃ©dio incompleto	Agriculture and Fishing	Pv	(< 500mm³)	AM	Amazon Region	PERU	South America
2014	Active detection	39	20 to 39	Female	Indigenous	Ensino MÃ©dio incompleto	Agriculture and Fishing	Pv	(501-10.000mm³)	AM	Amazon Region	PERU	South America
2014	Active detection	22	20 to 39	Male	Indigenous	Ensino MÃ©dio incompleto	Agriculture and Fishing	Pv	(< 500mm³)	AM	Amazon Region	PERU	South America
2014	Passive detection	31	20 to 39	Male	Indigenous	Ensino MÃ©dio incompleto	Agriculture and Fishing	Pv	(501-10.000mm³)	RR	Amazon Region	VENEZUELA	South America
2015	Active detection	30	20 to 39	Male	Indigenous	Ensino mÃ©dio incompleto	Agriculture and Fishing	Pv	(< 500mm³)	AM	Amazon Region	COLOMBIA	South America
2015	Active detection	32	20 to 39	Female	Indigenous	Ensino MÃ©dio incompleto	Agriculture and Fishing	Pv	(< 500mm³)	AM	Amazon Region	COLOMBIA	South America
2015	Passive detection	29	20 to 39	Female	Indigenous	Ensino mÃ©dio incompleto	Agriculture and Fishing	Pv	(501-10.000mm³)	AM	Amazon Region	PERU	South America
2015	Active detection	39	20 to 39	Male	Indigenous	Ensino MÃ©dio incompleto	Agriculture and Fishing	Pv	(501-10.000mm³)	AM	Amazon Region	COLOMBIA	South America
2015	Passive detection	39	20 to 39	Male	Indigenous	Ensino mÃ©dio incompleto	Agriculture and Fishing	Pv	(501-10.000mm³)	AM	Amazon Region	PERU	South America
2015	Passive detection	23	20 to 39	Female	Indigenous	Ensino MÃ©dio incompleto	Agriculture and Fishing	Pv	(501-10.000mm³)	AM	Amazon Region	COLOMBIA	South America
2015	Passive detection	26	20 to 39	Male	Indigenous	Ensino MÃ©dio incompleto	Agriculture and Fishing	Pv	(< 500mm³)	RR	Amazon Region	GUYANA	South America
2015	Active detection	30	20 to 39	Female	Indigenous	Ensino mÃ©dio incompleto	Agriculture and Fishing	Pv	(< 500mm³)	AM	Amazon Region	PERU	South America
2015	Active detection	20	20 to 39	Female	Indigenous	Ensino MÃ©dio incompleto	Agriculture and Fishing	Pv	(501-10.000mm³)	AM	Amazon Region	PERU	South America
2015	Passive detection	39	20 to 39	Male	Indigenous	Ensino MÃ©dio incompleto	Agriculture and Fishing	Pv	(< 500mm³)	AM	Amazon Region	PERU	South America
2015	Passive detection	24	20 to 39	Male	Indigenous	Ensino mÃ©dio incompleto	Agriculture and Fishing	Pv	(< 500mm³)	AM	Amazon Region	PERU	South America
2015	Passive detection	26	20 to 39	Male	Indigenous	Ensino MÃ©dio incompleto	Agriculture and Fishing	Pv	(501-10.000mm³)	AM	Amazon Region	PERU	South America
2015	Passive detection	35	20 to 39	Male	Indigenous	Ensino mÃ©dio incompleto	Agriculture and Fishing	Pv	(501-10.000mm³)	AM	Amazon Region	PERU	South America
2015	Passive detection	34	20 to 39	Male	Indigenous	Ensino MÃ©dio incompleto	Agriculture and Fishing	Pv	(501-10.000mm³)	AM	Amazon Region	PERU	South America
2015	Passive detection	28	20 to 39	Female	Indigenous	Ensino MÃ©dio incompleto	Agriculture and Fishing	Pv	(501-10.000mm³)	AM	Amazon Region	PERU	South America
2015	Passive detection	35	20 to 39	Male	Indigenous	Ensino mÃ©dio incompleto	Agriculture and Fishing	Pv	(< 500mm³)	AM	Amazon Region	PERU	South America
2015	Passive detection	24	20 to 39	Male	Indigenous	Ensino MÃ©dio incompleto	Agriculture and Fishing	Pv	(501-10.000mm³)	AM	Amazon Region	PERU	South America
2015	Passive detection	23	20 to 39	Female	Indigenous	Ensino MÃ©dio incompleto	Agriculture and Fishing	Pv	(501-10.000mm³)	AM	Amazon Region	COLOMBIA	South America
2015	Passive detection	21	20 to 39	Male	Indigenous	Ensino mÃ©dio incompleto	Agriculture and Fishing	Pv	(501-10.000mm³)	AM	Amazon Region	PERU	South America
2015	Passive detection	26	20 to 39	Male	Indigenous	Ensino mÃ©dio incompleto	Agriculture and Fishing	Pv	(501-10.000mm³)	AM	Amazon Region	PERU	South America
2015	Passive detection	24	20 to 39	Male	Indigenous	Ensino mÃ©dio incompleto	Agriculture and Fishing	Pv	(501-10.000mm³)	RR	Amazon Region	GUYANA	South America
2016	Passive detection	29	20 to 39	Male	Indigenous	Ensino mÃ©dio incompleto	Agriculture and Fishing	Pv	(< 500mm³)	AM	Amazon Region	PERU	South America
2016	Passive detection	36	20 to 39	Male	Indigenous	Ensino mÃ©dio incompleto	Agriculture and Fishing	Pv	(< 500mm³)	RR	Amazon Region	GUYANA	South America
2016	Passive detection	20	20 to 39	Female	Indigenous	Ensino MÃ©dio incompleto	Agriculture and Fishing	Pv	(501-10.000mm³)	AM	Amazon Region	PERU	South America
2016	Active detection	20	20 to 39	Male	Indigenous	Ensino mÃ©dio incompleto	Agriculture and Fishing	Pv	(< 500mm³)	RR	Amazon Region	VENEZUELA	South America
2016	Passive detection	25	20 to 39	Female	Indigenous	Ensino MÃ©dio incompleto	Agriculture and Fishing	Pv	(501-10.000mm³)	AM	Amazon Region	PERU	South America
2016	Passive detection	23	20 to 39	Male	Indigenous	Ensino MÃ©dio incompleto	Agriculture and Fishing	Pv	(501-10.000mm³)	RR	Amazon Region	GUYANA	South America
2016	Active detection	22	20 to 39	Male	Indigenous	Ensino MÃ©dio incompleto	Agriculture and Fishing	Pv	(501-10.000mm³)	AM	Amazon Region	PERU	South America
2016	Active detection	38	20 to 39	Male	Indigenous	Ensino mÃ©dio incompleto	Agriculture and Fishing	Pv	(< 500mm³)	AM	Amazon Region	PERU	South America
2017	Passive detection	23	20 to 39	Male	Indigenous	Ensino mÃ©dio incompleto	Agriculture and Fishing	Pv	(501-10.000mm³)	AM	Amazon Region	PERU	South America
2017	Passive detection	24	20 to 39	Female	Indigenous	Ensino MÃ©dio incompleto	Agriculture and Fishing	Pv	(< 500mm³)	AM	Amazon Region	PERU	South America
2017	Passive detection	22	20 to 39	Female	Indigenous	Ensino MÃ©dio incompleto	Agriculture and Fishing	Pv	(501-10.000mm³)	AM	Amazon Region	PERU	South America
2017	Passive detection	31	20 to 39	Male	Indigenous	Ensino mÃ©dio incompleto	Agriculture and Fishing	Pv	(501-10.000mm³)	AM	Amazon Region	PERU	South America
2017	Passive detection	39	20 to 39	Male	Indigenous	Ensino MÃ©dio incompleto	Agriculture and Fishing	Pv	(< 500mm³)	AM	Amazon Region	PERU	South America
2017	Passive detection	24	20 to 39	Male	Indigenous	Ensino MÃ©dio incompleto	Agriculture and Fishing	Pv	(501-10.000mm³)	AM	Amazon Region	PERU	South America
2018	Passive detection	21	20 to 39	Female	Indigenous	Ensino MÃ©dio incompleto	Agriculture and Fishing	Pv	(501-10.000mm³)	RR	Amazon Region	VENEZUELA	South America
2018	Passive detection	26	20 to 39	Male	Indigenous	Ensino MÃ©dio incompleto	Agriculture and Fishing	Pv	(501-10.000mm³)	AM	Amazon Region	PERU	South America
2018	Passive detection	33	20 to 39	Female	Indigenous	Ensino MÃ©dio incompleto	Agriculture and Fishing	Pv	(501-10.000mm³)	AM	Amazon Region	PERU	South America
2018	Passive detection	24	20 to 39	Female	Indigenous	Ensino MÃ©dio incompleto	Agriculture and Fishing	Pv	(501-10.000mm³)	RR	Amazon Region	GUYANA	South America
2018	Passive detection	28	20 to 39	Female	Indigenous	Ensino MÃ©dio incompleto	Agriculture and Fishing	Pv	(10.001-100.000mm³)	RR	Amazon Region	GUYANA	South America
2018	Passive detection	20	20 to 39	Female	Indigenous	Ensino MÃ©dio incompleto	Agriculture and Fishing	Pv	(< 500mm³)	RR	Amazon Region	VENEZUELA	South America
2018	Passive detection	22	20 to 39	Female	Indigenous	Ensino mÃ©dio incompleto	Agriculture and Fishing	Pv	(501-10.000mm³)	AM	Amazon Region	PERU	South America
2018	Passive detection	29	20 to 39	Male	Indigenous	Ensino mÃ©dio incompleto	Agriculture and Fishing	Pv	(< 500mm³)	AM	Amazon Region	PERU	South America
2018	Passive detection	34	20 to 39	Female	Indigenous	Ensino MÃ©dio incompleto	Agriculture and Fishing	Pv	(< 500mm³)	RR	Amazon Region	VENEZUELA	South America
2018	Passive detection	27	20 to 39	Male	Indigenous	Ensino MÃ©dio incompleto	Agriculture and Fishing	Pv	(< 500mm³)	RO	Amazon Region	VENEZUELA	South America
2018	Passive detection	20	20 to 39	Male	Indigenous	Ensino MÃ©dio incompleto	Agriculture and Fishing	Pv	(< 500mm³)	RR	Amazon Region	VENEZUELA	South America
2018	Passive detection	37	20 to 39	Female	Indigenous	Ensino mÃ©dio incompleto	Agriculture and Fishing	Pv	(< 500mm³)	AM	Amazon Region	PERU	South America
2019	Passive detection	30	20 to 39	Male	Indigenous	Ensino mÃ©dio incompleto	Agriculture and Fishing	Pv	(501-10.000mm³)	AM	Amazon Region	PERU	South America
2019	Passive detection	22	20 to 39	Female	Indigenous	Ensino mÃ©dio incompleto	Agriculture and Fishing	Pv	(< 500mm³)	AM	Amazon Region	PERU	South America
2019	Passive detection	33	20 to 39	Female	Indigenous	Ensino MÃ©dio incompleto	Agriculture and Fishing	Pv	(501-10.000mm³)	AM	Amazon Region	PERU	South America
2019	Passive detection	23	20 to 39	Male	Indigenous	Ensino MÃ©dio incompleto	Agriculture and Fishing	Pv	(< 500mm³)	AM	Amazon Region	PERU	South America
2019	Passive detection	32	20 to 39	Male	Indigenous	Ensino MÃ©dio incompleto	Agriculture and Fishing	Pv	(< 500mm³)	AM	Amazon Region	PERU	South America
2019	Passive detection	30	20 to 39	Female	Indigenous	Ensino mÃ©dio incompleto	Agriculture and Fishing	Pv	(< 500mm³)	AM	Amazon Region	PERU	South America
2020	Active detection	23	20 to 39	Female	Indigenous	Ensino MÃ©dio incompleto	Agriculture and Fishing	Pv		RR	Amazon Region	VENEZUELA	South America
2021	Active detection	22	20 to 39	Male	Indigenous	Ensino MÃ©dio incompleto	Agriculture and Fishing	Pv	(10.001-100.000mm³)	RO	Amazon Region	BOLIVIA	South America
2022	Passive detection	37	20 to 39	Female	Indigenous	Ensino MÃ©dio incompleto	Agriculture and Fishing	Pv		PA	Amazon Region	SURINAME	South America
2013	Passive detection	42	40 to 59	Female	Indigenous	Ensino mÃ©dio incompleto	Agriculture and Fishing	Pf	(< 500mm³)	AM	Amazon Region	COLOMBIA	South America
2013	Passive detection	47	40 to 59	Male	Indigenous	Ensino mÃ©dio incompleto	Agriculture and Fishing	Pv	(501-10.000mm³)	AM	Amazon Region	COLOMBIA	South America
2013	Passive detection	46	40 to 59	Male	Indigenous	Ensino mÃ©dio incompleto	Agriculture and Fishing	Pv	(501-10.000mm³)	AM	Amazon Region	PERU	South America
2013	Passive detection	41	40 to 59	Female	Indigenous	Ensino MÃ©dio incompleto	Agriculture and Fishing	Pv	(< 500mm³)	AM	Amazon Region	PERU	South America
2014	Passive detection	40	40 to 59	Male	Indigenous	Ensino mÃ©dio incompleto	Agriculture and Fishing	Pv	(501-10.000mm³)	AM	Amazon Region	PERU	South America
2015	Passive detection	56	40 to 59	Male	Indigenous	Ensino MÃ©dio incompleto	Agriculture and Fishing	Pv	(< 500mm³)	AM	Amazon Region	PERU	South America
2015	Active detection	44	40 to 59	Male	Indigenous	Ensino MÃ©dio incompleto	Agriculture and Fishing	Pv	(501-10.000mm³)	AM	Amazon Region	COLOMBIA	South America
2015	Active detection	59	40 to 59	Male	Indigenous	Ensino mÃ©dio incompleto	Agriculture and Fishing	Pv	(< 500mm³)	AM	Amazon Region	COLOMBIA	South America
2017	Passive detection	52	40 to 59	Female	Indigenous	Ensino MÃ©dio incompleto	Agriculture and Fishing	Pv	(501-10.000mm³)	RR	Amazon Region	VENEZUELA	South America
2018	Passive detection	45	40 to 59	Male	Indigenous	Ensino mÃ©dio incompleto	Agriculture and Fishing	Pv	(501-10.000mm³)	AM	Amazon Region	PERU	South America
2018	Passive detection	46	40 to 59	Female	Indigenous	Ensino MÃ©dio incompleto	Agriculture and Fishing	Pv	(501-10.000mm³)	AM	Amazon Region	PERU	South America
2019	Passive detection	53	40 to 59	Male	Indigenous	Ensino mÃ©dio incompleto	Agriculture and Fishing	Pv		RO	Amazon Region	BOLIVIA	South America
2019	Active detection	43	40 to 59	Male	Indigenous	Ensino MÃ©dio incompleto	Agriculture and Fishing	Pv	(< 500mm³)	AM	Amazon Region	PERU	South America
2020	Passive detection	44	40 to 59	Male	Indigenous	Ensino MÃ©dio incompleto	Agriculture and Fishing	Pv	(501-10.000mm³)	AM	Amazon Region	PERU	South America
2022	Passive detection	42	40 to 59	Female	Indigenous	Ensino MÃ©dio incompleto	Agriculture and Fishing	Pv	(< 500mm³)	RO	Amazon Region	BOLIVIA	South America
2022	Passive detection	42	40 to 59	Female	Indigenous	Ensino MÃ©dio incompleto	Agriculture and Fishing	Pv		PA	Amazon Region	SURINAME	South America
2015	Passive detection	65	60 and over	Male	Indigenous	Ensino mÃ©dio incompleto	Agriculture and Fishing	Pv	(< 500mm³)	AM	Amazon Region	COLOMBIA	South America
2022	Active detection	61	60 and over	Female	Indigenous	Ensino MÃ©dio incompleto	Agriculture and Fishing	Pv	(501-10.000mm³)	AM	Amazon Region	PERU	South America
2011	Passive detection	27	20 to 39	Male	Black	Ensino MÃ©dio incompleto	Agriculture and Fishing	Pf	(10.001-100.000mm³)	MT	Amazon Region	SOUTH AFRICA	Africa
2014	Passive detection	30	20 to 39	Male	Black	Ensino MÃ©dio incompleto	Agriculture and Fishing	Pf	(10.001-100.000mm³)	MT	Amazon Region	MOZAMBIQUE	Africa
2014	Passive detection	30	20 to 39	Male	Black	Ensino MÃ©dio incompleto	Agriculture and Fishing	Pf	(< 500mm³)	MT	Amazon Region	MOZAMBIQUE	Africa
2007	Active detection	37	20 to 39	Male	Black	Ensino mÃ©dio incompleto	Agriculture and Fishing	Pf	(501-10.000mm³)	BA	Extra-Amazon Region	ANGOLA	Africa
2009	Active detection	37	20 to 39	Male	Black	Ensino mÃ©dio incompleto	Agriculture and Fishing	Pf	(501-10.000mm³)	RJ	Extra-Amazon Region	ANGOLA	Africa
2018	Passive detection	36	20 to 39	Male	Black	Ensino mÃ©dio incompleto	Agriculture and Fishing	Pf	(501-10.000mm³)	MG	Extra-Amazon Region	ANGOLA	Africa
2019	Passive detection	38	20 to 39	Male	Black	Ensino mÃ©dio incompleto	Agriculture and Fishing	Pf	(501-10.000mm³)	GO	Extra-Amazon Region	ANGOLA	Africa
2015	Passive detection	55	40 to 59	Male	Black	Ensino mÃ©dio incompleto	Agriculture and Fishing	Pf	(10.001-100.000mm³)	BA	Extra-Amazon Region	SOUTH AFRICA	Africa
2013	Passive detection	49	40 to 59	Male	Black	Ensino MÃ©dio incompleto	Agriculture and Fishing	Pv	(< 500mm³)	GO	Extra-Amazon Region	ANGOLA	Africa
2019	Active detection	22	20 to 39	Male	Black	Ensino MÃ©dio incompleto	Agriculture and Fishing	Pv	(< 500mm³)	MA	Amazon Region	FRANCE	Europe
2017	Passive detection	0	< 1	Male	Black	Ensino MÃ©dio incompleto	Agriculture and Fishing	Pv	(501-10.000mm³)	AM	Amazon Region	PERU	South America
2019	Passive detection	0	< 1	Male	Black	Ensino mÃ©dio incompleto	Agriculture and Fishing	Pv	(< 500mm³)	AM	Amazon Region	VENEZUELA	South America
2018	Passive detection	9	05 to 09	Female	Black	Ensino MÃ©dio incompleto	Agriculture and Fishing	Pv	(501-10.000mm³)	RR	Amazon Region	VENEZUELA	South America
2013	Active detection	18	10 to 19	Male	Black	Ensino MÃ©dio incompleto	Agriculture and Fishing	Pf	(501-10.000mm³)	MA	Amazon Region	FRENCH GUIANA	South America
2013	Passive detection	14	10 to 19	Male	Black	Ensino MÃ©dio incompleto	Agriculture and Fishing	Pf	(501-10.000mm³)	AM	Amazon Region	PERU	South America
2013	Passive detection	18	10 to 19	Male	Black	Ensino MÃ©dio incompleto	Agriculture and Fishing	Pf	(< 500mm³)	AM	Amazon Region	PERU	South America
2014	Active detection	12	10 to 19	Female	Black	Ensino mÃ©dio incompleto	Agriculture and Fishing	Pf	(< 500mm³)	AM	Amazon Region	PERU	South America
2014	Passive detection	16	10 to 19	Male	Black	Ensino MÃ©dio incompleto	Agriculture and Fishing	Pf	(501-10.000mm³)	AM	Amazon Region	PERU	South America
2015	Passive detection	19	10 to 19	Female	Black	Ensino MÃ©dio incompleto	Agriculture and Fishing	Pf	(< 500mm³)	AM	Amazon Region	PERU	South America
2015	Passive detection	18	10 to 19	Female	Black	Ensino mÃ©dio incompleto	Agriculture and Fishing	Pf		AM	Amazon Region	PERU	South America
2018	Passive detection	19	10 to 19	Female	Black	Ensino mÃ©dio incompleto	Agriculture and Fishing	Pf	(501-10.000mm³)	RR	Amazon Region	VENEZUELA	South America
2018	Passive detection	14	10 to 19	Female	Black	Ensino MÃ©dio incompleto	Agriculture and Fishing	Pf	(< 500mm³)	AM	Amazon Region	PERU	South America
2022	Passive detection	17	10 to 19	Male	Black	Ensino mÃ©dio incompleto	Agriculture and Fishing	Pf	(< 500mm³)	AM	Amazon Region	PERU	South America
2012	Passive detection	16	10 to 19	Male	Black	Ensino MÃ©dio incompleto	Agriculture and Fishing	Pv	(501-10.000mm³)	AM	Amazon Region	PERU	South America
2012	Passive detection	18	10 to 19	Male	Black	Ensino MÃ©dio incompleto	Agriculture and Fishing	Pv	(501-10.000mm³)	AM	Amazon Region	PERU	South America
2012	Passive detection	17	10 to 19	Male	Black	Ensino MÃ©dio incompleto	Agriculture and Fishing	Pv	(501-10.000mm³)	AM	Amazon Region	PERU	South America
2012	Passive detection	16	10 to 19	Male	Black	Ensino MÃ©dio incompleto	Agriculture and Fishing	Pv	(< 500mm³)	AM	Amazon Region	PERU	South America
2013	Passive detection	13	10 to 19	Female	Black	Ensino MÃ©dio incompleto	Agriculture and Fishing	Pv	(< 500mm³)	AM	Amazon Region	PERU	South America
2013	Passive detection	17	10 to 19	Male	Black	Ensino MÃ©dio incompleto	Agriculture and Fishing	Pv	(< 500mm³)	AM	Amazon Region	PERU	South America
2013	Active detection	17	10 to 19	Male	Black	Ensino mÃ©dio incompleto	Agriculture and Fishing	Pv	(< 500mm³)	AM	Amazon Region	PERU	South America
2013	Passive detection	17	10 to 19	Male	Black	Ensino mÃ©dio incompleto	Agriculture and Fishing	Pv	(501-10.000mm³)	MA	Amazon Region	FRENCH GUIANA	South America
2013	Passive detection	19	10 to 19	Male	Black	Ensino MÃ©dio incompleto	Agriculture and Fishing	Pv	(501-10.000mm³)	MA	Amazon Region	VENEZUELA	South America
2014	Passive detection	19	10 to 19	Male	Black	Ensino MÃ©dio incompleto	Agriculture and Fishing	Pv	(< 500mm³)	MA	Amazon Region	GUYANA	South America
2014	Passive detection	19	10 to 19	Male	Black	Ensino mÃ©dio incompleto	Agriculture and Fishing	Pv	(501-10.000mm³)	MA	Amazon Region	GUYANA	South America
2014	Passive detection	16	10 to 19	Male	Black	Ensino mÃ©dio incompleto	Agriculture and Fishing	Pv	(501-10.000mm³)	AM	Amazon Region	PERU	South America
2014	Passive detection	19	10 to 19	Male	Black	Ensino MÃ©dio incompleto	Agriculture and Fishing	Pv	(< 500mm³)	AM	Amazon Region	PERU	South America
2014	Passive detection	18	10 to 19	Male	Black	Ensino mÃ©dio incompleto	Agriculture and Fishing	Pv	(501-10.000mm³)	AM	Amazon Region	PERU	South America
2014	Active detection	18	10 to 19	Male	Black	Ensino MÃ©dio incompleto	Agriculture and Fishing	Pv	(501-10.000mm³)	MA	Amazon Region	FRENCH GUIANA	South America
2015	Passive detection	16	10 to 19	Male	Black	Ensino MÃ©dio incompleto	Agriculture and Fishing	Pv	(501-10.000mm³)	AM	Amazon Region	PERU	South America
2015	Active detection	18	10 to 19	Female	Black	Ensino MÃ©dio incompleto	Agriculture and Fishing	Pv	(501-10.000mm³)	AM	Amazon Region	PERU	South America
2015	Passive detection	19	10 to 19	Male	Black	Ensino mÃ©dio incompleto	Agriculture and Fishing	Pv	(< 500mm³)	AM	Amazon Region	PERU	South America
2015	Passive detection	13	10 to 19	Male	Black	Ensino MÃ©dio incompleto	Agriculture and Fishing	Pv	(501-10.000mm³)	AM	Amazon Region	PERU	South America
2015	Passive detection	17	10 to 19	Male	Black	Ensino MÃ©dio incompleto	Agriculture and Fishing	Pv	(< 500mm³)	AM	Amazon Region	PERU	South America
2015	Passive detection	17	10 to 19	Male	Black	Ensino MÃ©dio incompleto	Agriculture and Fishing	Pv	(< 500mm³)	AM	Amazon Region	PERU	South America
2015	Passive detection	15	10 to 19	Male	Black	Ensino MÃ©dio incompleto	Agriculture and Fishing	Pv	(501-10.000mm³)	AM	Amazon Region	PERU	South America
2015	Passive detection	19	10 to 19	Male	Black	Ensino mÃ©dio incompleto	Agriculture and Fishing	Pv	(< 500mm³)	AM	Amazon Region	PERU	South America
2015	Passive detection	19	10 to 19	Male	Black	Ensino mÃ©dio incompleto	Agriculture and Fishing	Pv		AM	Amazon Region	PERU	South America
2015	Passive detection	17	10 to 19	Female	Black	Ensino MÃ©dio incompleto	Agriculture and Fishing	Pv	(501-10.000mm³)	AM	Amazon Region	PERU	South America
2015	Passive detection	17	10 to 19	Female	Black	Ensino MÃ©dio incompleto	Agriculture and Fishing	Pv	(501-10.000mm³)	AM	Amazon Region	PERU	South America
2015	Passive detection	16	10 to 19	Female	Black	Ensino mÃ©dio incompleto	Agriculture and Fishing	Pv	(501-10.000mm³)	AM	Amazon Region	PERU	South America
2015	Passive detection	17	10 to 19	Male	Black	Ensino MÃ©dio incompleto	Agriculture and Fishing	Pv	(501-10.000mm³)	AM	Amazon Region	PERU	South America
2015	Passive detection	17	10 to 19	Female	Black	Ensino MÃ©dio incompleto	Agriculture and Fishing	Pv	(< 500mm³)	AM	Amazon Region	PERU	South America
2016	Passive detection	18	10 to 19	Male	Black	Ensino MÃ©dio incompleto	Agriculture and Fishing	Pv	(501-10.000mm³)	AM	Amazon Region	PERU	South America
2016	Passive detection	13	10 to 19	Male	Black	Ensino MÃ©dio incompleto	Agriculture and Fishing	Pv	(501-10.000mm³)	AM	Amazon Region	PERU	South America
2016	Passive detection	18	10 to 19	Male	Black	Ensino MÃ©dio incompleto	Agriculture and Fishing	Pv	(501-10.000mm³)	AM	Amazon Region	PERU	South America
2016	Passive detection	16	10 to 19	Male	Black	Ensino MÃ©dio incompleto	Agriculture and Fishing	Pv	(501-10.000mm³)	RR	Amazon Region	VENEZUELA	South America
2016	Passive detection	17	10 to 19	Female	Black	Ensino mÃ©dio incompleto	Agriculture and Fishing	Pv	(< 500mm³)	AM	Amazon Region	PERU	South America
2016	Passive detection	19	10 to 19	Male	Black	Ensino MÃ©dio incompleto	Agriculture and Fishing	Pv	(501-10.000mm³)	AM	Amazon Region	PERU	South America
2016	Passive detection	17	10 to 19	Male	Black	Ensino MÃ©dio incompleto	Agriculture and Fishing	Pv	(501-10.000mm³)	AM	Amazon Region	PERU	South America
2016	Passive detection	15	10 to 19	Male	Black	Ensino MÃ©dio incompleto	Agriculture and Fishing	Pv	(< 500mm³)	AM	Amazon Region	PERU	South America
2016	Passive detection	18	10 to 19	Male	Black	Ensino MÃ©dio incompleto	Agriculture and Fishing	Pv	(501-10.000mm³)	AM	Amazon Region	PERU	South America
2017	Passive detection	18	10 to 19	Male	Black	Ensino mÃ©dio incompleto	Agriculture and Fishing	Pv	(< 500mm³)	AM	Amazon Region	PERU	South America
2017	Active detection	12	10 to 19	Male	Black	Ensino MÃ©dio incompleto	Agriculture and Fishing	Pv	(501-10.000mm³)	AM	Amazon Region	PERU	South America
2017	Passive detection	16	10 to 19	Male	Black	Ensino MÃ©dio incompleto	Agriculture and Fishing	Pv	(< 500mm³)	AC	Amazon Region	BOLIVIA	South America
2017	Passive detection	18	10 to 19	Male	Black	Ensino MÃ©dio incompleto	Agriculture and Fishing	Pv	(501-10.000mm³)	MA	Amazon Region	VENEZUELA	South America
2017	Passive detection	15	10 to 19	Male	Black	Ensino MÃ©dio incompleto	Agriculture and Fishing	Pv	(< 500mm³)	AC	Amazon Region	BOLIVIA	South America
2017	Passive detection	18	10 to 19	Male	Black	Ensino MÃ©dio incompleto	Agriculture and Fishing	Pv	(501-10.000mm³)	RO	Amazon Region	BOLIVIA	South America
2017	Passive detection	15	10 to 19	Female	Black	Ensino MÃ©dio incompleto	Agriculture and Fishing	Pv	(501-10.000mm³)	AM	Amazon Region	PERU	South America
2017	Passive detection	15	10 to 19	Male	Black	Ensino MÃ©dio incompleto	Agriculture and Fishing	Pv	(< 500mm³)	AM	Amazon Region	PERU	South America
2018	Passive detection	15	10 to 19	Male	Black	Ensino MÃ©dio incompleto	Agriculture and Fishing	Pv	(501-10.000mm³)	RR	Amazon Region	VENEZUELA	South America
2018	Passive detection	14	10 to 19	Female	Black	Ensino MÃ©dio incompleto	Agriculture and Fishing	Pv	(< 500mm³)	AM	Amazon Region	PERU	South America
2018	Passive detection	15	10 to 19	Male	Black	Ensino mÃ©dio incompleto	Agriculture and Fishing	Pv	(< 500mm³)	RR	Amazon Region	VENEZUELA	South America
2018	Passive detection	16	10 to 19	Female	Black	Ensino MÃ©dio incompleto	Agriculture and Fishing	Pv	(< 500mm³)	RR	Amazon Region	VENEZUELA	South America
2018	Passive detection	17	10 to 19	Male	Black	Ensino MÃ©dio incompleto	Agriculture and Fishing	Pv	(< 500mm³)	RR	Amazon Region	VENEZUELA	South America
2018	Passive detection	19	10 to 19	Male	Black	Ensino MÃ©dio incompleto	Agriculture and Fishing	Pv	(< 500mm³)	RR	Amazon Region	GUYANA	South America
2018	Passive detection	19	10 to 19	Male	Black	Ensino mÃ©dio incompleto	Agriculture and Fishing	Pv	(501-10.000mm³)	RR	Amazon Region	VENEZUELA	South America
2019	Passive detection	19	10 to 19	Male	Black	Ensino mÃ©dio incompleto	Agriculture and Fishing	Pv	(501-10.000mm³)	RR	Amazon Region	VENEZUELA	South America
2019	Passive detection	19	10 to 19	Female	Black	Ensino mÃ©dio incompleto	Agriculture and Fishing	Pv	(501-10.000mm³)	RR	Amazon Region	VENEZUELA	South America
2019	Passive detection	18	10 to 19	Male	Black	Ensino MÃ©dio incompleto	Agriculture and Fishing	Pv	(< 500mm³)	AM	Amazon Region	PERU	South America
2019	Passive detection	18	10 to 19	Female	Black	Ensino mÃ©dio incompleto	Agriculture and Fishing	Pv	(501-10.000mm³)	RR	Amazon Region	VENEZUELA	South America
2019	Passive detection	19	10 to 19	Female	Black	Ensino mÃ©dio incompleto	Agriculture and Fishing	Pv	(501-10.000mm³)	RR	Amazon Region	VENEZUELA	South America
2020	Passive detection	13	10 to 19	Male	Black	Ensino MÃ©dio incompleto	Agriculture and Fishing	Pv	(501-10.000mm³)	AC	Amazon Region	BOLIVIA	South America
2020	Passive detection	18	10 to 19	Male	Black	Ensino MÃ©dio incompleto	Agriculture and Fishing	Pv	(< 500mm³)	RO	Amazon Region	BOLIVIA	South America
2020	Passive detection	17	10 to 19	Male	Black	Ensino MÃ©dio incompleto	Agriculture and Fishing	Pv	(501-10.000mm³)	AC	Amazon Region	BOLIVIA	South America
2021	Passive detection	19	10 to 19	Male	Black	Ensino MÃ©dio incompleto	Agriculture and Fishing	Pv	(< 500mm³)	AC	Amazon Region	BOLIVIA	South America
2021	Passive detection	19	10 to 19	Female	Black	Ensino MÃ©dio incompleto	Agriculture and Fishing	Pv	(501-10.000mm³)	AM	Amazon Region	PERU	South America
2021	Passive detection	18	10 to 19	Male	Black	Ensino mÃ©dio incompleto	Agriculture and Fishing	Pv	(501-10.000mm³)	AM	Amazon Region	PERU	South America
2021	Passive detection	18	10 to 19	Male	Black	Ensino MÃ©dio incompleto	Agriculture and Fishing	Pv	(501-10.000mm³)	AM	Amazon Region	PERU	South America
2022	Passive detection	17	10 to 19	Female	Black	Ensino MÃ©dio incompleto	Agriculture and Fishing	Pv	(< 500mm³)	AM	Amazon Region	PERU	South America
2022	Passive detection	19	10 to 19	Male	Black	Ensino mÃ©dio incompleto	Agriculture and Fishing	Pv	(501-10.000mm³)	AC	Amazon Region	BOLIVIA	South America
2022	Active detection	16	10 to 19	Male	Black	Ensino MÃ©dio incompleto	Agriculture and Fishing	Pv	(< 500mm³)	AM	Amazon Region	PERU	South America
2022	Active detection	14	10 to 19	Male	Black	Ensino MÃ©dio incompleto	Agriculture and Fishing	Pv	(501-10.000mm³)	AC	Amazon Region	BOLIVIA	South America
2022	Passive detection	16	10 to 19	Male	Black	Ensino MÃ©dio incompleto	Agriculture and Fishing	Pv	(501-10.000mm³)	AM	Amazon Region	PERU	South America
2022	Active detection	18	10 to 19	Male	Black	Ensino MÃ©dio incompleto	Agriculture and Fishing	Pv	(501-10.000mm³)	AM	Amazon Region	PERU	South America
2012	Passive detection	21	20 to 39	Male	Black	Ensino MÃ©dio incompleto	Agriculture and Fishing	Mixed	(10.001-100.000mm³)	AM	Amazon Region	PERU	South America
2013	Passive detection	30	20 to 39	Male	Black	Ensino mÃ©dio incompleto	Agriculture and Fishing	Mixed	(10.001-100.000mm³)	RR	Amazon Region	VENEZUELA	South America
2013	Passive detection	30	20 to 39	Male	Black	Ensino mÃ©dio incompleto	Agriculture and Fishing	Mixed	(501-10.000mm³)	MA	Amazon Region	FRENCH GUIANA	South America
2014	Passive detection	24	20 to 39	Male	Black	Ensino mÃ©dio incompleto	Agriculture and Fishing	Mixed	(< 500mm³)	AM	Amazon Region	PERU	South America
2016	Passive detection	21	20 to 39	Female	Black	Ensino mÃ©dio incompleto	Agriculture and Fishing	Mixed	(501-10.000mm³)	RR	Amazon Region	GUYANA	South America
2017	Passive detection	20	20 to 39	Male	Black	Ensino MÃ©dio incompleto	Agriculture and Fishing	Mixed	(501-10.000mm³)	RR	Amazon Region	VENEZUELA	South America
2018	Passive detection	24	20 to 39	Male	Black	Ensino mÃ©dio incompleto	Agriculture and Fishing	Mixed	(501-10.000mm³)	RR	Amazon Region	VENEZUELA	South America
2019	Passive detection	38	20 to 39	Female	Black	Ensino MÃ©dio incompleto	Agriculture and Fishing	Mixed	(10.001-100.000mm³)	RR	Amazon Region	GUYANA	South America
2011	Passive detection	37	20 to 39	Male	Black	Ensino mÃ©dio incompleto	Agriculture and Fishing	Pf	(< 500mm³)	MA	Amazon Region	FRENCH GUIANA	South America
2012	Passive detection	29	20 to 39	Female	Black	Ensino mÃ©dio incompleto	Agriculture and Fishing	Pf	(< 500mm³)	AM	Amazon Region	PERU	South America
2013	Passive detection	21	20 to 39	Male	Black	Ensino MÃ©dio incompleto	Agriculture and Fishing	Pf	(< 500mm³)	RR	Amazon Region	GUYANA	South America
2013	Passive detection	30	20 to 39	Male	Black	Ensino mÃ©dio incompleto	Agriculture and Fishing	Pf	(501-10.000mm³)	AM	Amazon Region	PERU	South America
2013	Passive detection	35	20 to 39	Male	Black	Ensino mÃ©dio incompleto	Agriculture and Fishing	Pf	(< 500mm³)	AM	Amazon Region	PERU	South America
2013	Passive detection	24	20 to 39	Male	Black	Ensino MÃ©dio incompleto	Agriculture and Fishing	Pf	(< 500mm³)	PA	Amazon Region	FRENCH GUIANA	South America
2013	Passive detection	30	20 to 39	Male	Black	Ensino MÃ©dio incompleto	Agriculture and Fishing	Pf	(501-10.000mm³)	MA	Amazon Region	FRENCH GUIANA	South America
2013	Passive detection	24	20 to 39	Female	Black	Ensino MÃ©dio incompleto	Agriculture and Fishing	Pf	(< 500mm³)	AP	Amazon Region	FRENCH GUIANA	South America
2013	Passive detection	22	20 to 39	Male	Black	Ensino MÃ©dio incompleto	Agriculture and Fishing	Pf	(< 500mm³)	AM	Amazon Region	PERU	South America
2013	Passive detection	27	20 to 39	Male	Black	Ensino mÃ©dio incompleto	Agriculture and Fishing	Pf	(< 500mm³)	AM	Amazon Region	PERU	South America
2013	Passive detection	37	20 to 39	Male	Black	Ensino mÃ©dio incompleto	Agriculture and Fishing	Pf	(< 500mm³)	MA	Amazon Region	SURINAME	South America
2013	Passive detection	31	20 to 39	Male	Black	Ensino MÃ©dio incompleto	Agriculture and Fishing	Pf	(< 500mm³)	AM	Amazon Region	FRENCH GUIANA	South America
2013	Passive detection	20	20 to 39	Male	Black	Ensino mÃ©dio incompleto	Agriculture and Fishing	Pf	(< 500mm³)	AM	Amazon Region	PERU	South America
2013	Passive detection	20	20 to 39	Male	Black	Ensino mÃ©dio incompleto	Agriculture and Fishing	Pf	(< 500mm³)	AM	Amazon Region	PERU	South America
2013	Passive detection	20	20 to 39	Female	Black	Ensino mÃ©dio incompleto	Agriculture and Fishing	Pf	(< 500mm³)	RR	Amazon Region	GUYANA	South America
2013	Passive detection	28	20 to 39	Male	Black	Ensino mÃ©dio incompleto	Agriculture and Fishing	Pf	(501-10.000mm³)	MA	Amazon Region	FRENCH GUIANA	South America
2013	Active detection	20	20 to 39	Male	Black	Ensino mÃ©dio incompleto	Agriculture and Fishing	Pf	(< 500mm³)	AM	Amazon Region	PERU	South America
2014	Passive detection	20	20 to 39	Female	Black	Ensino mÃ©dio incompleto	Agriculture and Fishing	Pf	(10.001-100.000mm³)	RR	Amazon Region	GUYANA	South America
2014	Passive detection	36	20 to 39	Male	Black	Ensino MÃ©dio incompleto	Agriculture and Fishing	Pf	(< 500mm³)	MA	Amazon Region	GUYANA	South America
2014	Passive detection	29	20 to 39	Male	Black	Ensino mÃ©dio incompleto	Agriculture and Fishing	Pf	(< 500mm³)	RR	Amazon Region	VENEZUELA	South America
2014	Passive detection	29	20 to 39	Male	Black	Ensino MÃ©dio incompleto	Agriculture and Fishing	Pf	(< 500mm³)	AM	Amazon Region	PERU	South America
2014	Passive detection	37	20 to 39	Female	Black	Ensino mÃ©dio incompleto	Agriculture and Fishing	Pf	(501-10.000mm³)	RR	Amazon Region	VENEZUELA	South America
2014	Passive detection	21	20 to 39	Male	Black	Ensino mÃ©dio incompleto	Agriculture and Fishing	Pf	(501-10.000mm³)	AM	Amazon Region	PERU	South America
2014	Passive detection	27	20 to 39	Male	Black	Ensino mÃ©dio incompleto	Agriculture and Fishing	Pf	(< 500mm³)	RR	Amazon Region	VENEZUELA	South America
2014	Passive detection	29	20 to 39	Male	Black	Ensino mÃ©dio incompleto	Agriculture and Fishing	Pf	(< 500mm³)	AM	Amazon Region	PERU	South America
2014	Passive detection	22	20 to 39	Male	Black	Ensino MÃ©dio incompleto	Agriculture and Fishing	Pf	(501-10.000mm³)	AM	Amazon Region	PERU	South America
2014	Passive detection	35	20 to 39	Male	Black	Ensino mÃ©dio incompleto	Agriculture and Fishing	Pf	(501-10.000mm³)	RR	Amazon Region	GUYANA	South America
2014	Passive detection	32	20 to 39	Male	Black	Ensino MÃ©dio incompleto	Agriculture and Fishing	Pf	(< 500mm³)	AM	Amazon Region	PERU	South America
2014	Passive detection	24	20 to 39	Male	Black	Ensino mÃ©dio incompleto	Agriculture and Fishing	Pf	(501-10.000mm³)	AM	Amazon Region	PERU	South America
2014	Active detection	32	20 to 39	Male	Black	Ensino mÃ©dio incompleto	Agriculture and Fishing	Pf	(< 500mm³)	AM	Amazon Region	PERU	South America
2015	Passive detection	24	20 to 39	Male	Black	Ensino MÃ©dio incompleto	Agriculture and Fishing	Pf	(< 500mm³)	AM	Amazon Region	PERU	South America
2015	Passive detection	30	20 to 39	Female	Black	Ensino MÃ©dio incompleto	Agriculture and Fishing	Pf	(501-10.000mm³)	AM	Amazon Region	PERU	South America
2015	Passive detection	30	20 to 39	Male	Black	Ensino mÃ©dio incompleto	Agriculture and Fishing	Pf	(< 500mm³)	AM	Amazon Region	PERU	South America
2015	Passive detection	22	20 to 39	Female	Black	Ensino mÃ©dio incompleto	Agriculture and Fishing	Pf	(501-10.000mm³)	RR	Amazon Region	VENEZUELA	South America
2015	Passive detection	35	20 to 39	Female	Black	Ensino MÃ©dio incompleto	Agriculture and Fishing	Pf	(< 500mm³)	RR	Amazon Region	VENEZUELA	South America
2015	Passive detection	34	20 to 39	Female	Black	Ensino MÃ©dio incompleto	Agriculture and Fishing	Pf	(< 500mm³)	AM	Amazon Region	PERU	South America
2015	Passive detection	27	20 to 39	Male	Black	Ensino MÃ©dio incompleto	Agriculture and Fishing	Pf	(10.001-100.000mm³)	AM	Amazon Region	PERU	South America
2015	Passive detection	31	20 to 39	Female	Black	Ensino MÃ©dio incompleto	Agriculture and Fishing	Pf	(501-10.000mm³)	RR	Amazon Region	VENEZUELA	South America
2015	Passive detection	25	20 to 39	Male	Black	Ensino mÃ©dio incompleto	Agriculture and Fishing	Pf	(501-10.000mm³)	AM	Amazon Region	PERU	South America
2015	Passive detection	29	20 to 39	Male	Black	Ensino MÃ©dio incompleto	Agriculture and Fishing	Pf	(< 500mm³)	AM	Amazon Region	PERU	South America
2015	Passive detection	23	20 to 39	Female	Black	Ensino mÃ©dio incompleto	Agriculture and Fishing	Pf	(501-10.000mm³)	AM	Amazon Region	PERU	South America
2016	Passive detection	20	20 to 39	Female	Black	Ensino mÃ©dio incompleto	Agriculture and Fishing	Pf	(< 500mm³)	RR	Amazon Region	VENEZUELA	South America
2016	Passive detection	27	20 to 39	Male	Black	Ensino mÃ©dio incompleto	Agriculture and Fishing	Pf	(10.001-100.000mm³)	PA	Amazon Region	SURINAME	South America
2016	Passive detection	28	20 to 39	Male	Black	Ensino MÃ©dio incompleto	Agriculture and Fishing	Pf	(< 500mm³)	RR	Amazon Region	VENEZUELA	South America
2017	Passive detection	25	20 to 39	Male	Black	Ensino mÃ©dio incompleto	Agriculture and Fishing	Pf	(< 500mm³)	AM	Amazon Region	PERU	South America
2017	Passive detection	39	20 to 39	Male	Black	Ensino mÃ©dio incompleto	Agriculture and Fishing	Pf	(10.001-100.000mm³)	RR	Amazon Region	VENEZUELA	South America
2017	Active detection	23	20 to 39	Male	Black	Ensino MÃ©dio incompleto	Agriculture and Fishing	Pf	(< 500mm³)	AM	Amazon Region	PERU	South America
2017	Passive detection	22	20 to 39	Male	Black	Ensino MÃ©dio incompleto	Agriculture and Fishing	Pf	(< 500mm³)	RR	Amazon Region	VENEZUELA	South America
2017	Passive detection	29	20 to 39	Male	Black	Ensino MÃ©dio incompleto	Agriculture and Fishing	Pf	(501-10.000mm³)	RR	Amazon Region	GUYANA	South America
2017	Passive detection	31	20 to 39	Male	Black	Ensino mÃ©dio incompleto	Agriculture and Fishing	Pf	(< 500mm³)	AM	Amazon Region	PERU	South America
2017	Passive detection	30	20 to 39	Male	Black	Ensino MÃ©dio incompleto	Agriculture and Fishing	Pf	(< 500mm³)	RR	Amazon Region	VENEZUELA	South America
2017	Passive detection	28	20 to 39	Male	Black	Ensino mÃ©dio incompleto	Agriculture and Fishing	Pf	(< 500mm³)	AM	Amazon Region	PERU	South America
2018	Passive detection	24	20 to 39	Female	Black	Ensino MÃ©dio incompleto	Agriculture and Fishing	Pf	(501-10.000mm³)	RR	Amazon Region	VENEZUELA	South America
2018	Passive detection	20	20 to 39	Female	Black	Ensino mÃ©dio incompleto	Agriculture and Fishing	Pf	(501-10.000mm³)	RR	Amazon Region	VENEZUELA	South America
2018	Passive detection	32	20 to 39	Male	Black	Ensino mÃ©dio incompleto	Agriculture and Fishing	Pf	(501-10.000mm³)	RR	Amazon Region	GUYANA	South America
2018	Active detection	27	20 to 39	Male	Black	Ensino MÃ©dio incompleto	Agriculture and Fishing	Pf	(< 500mm³)	MA	Amazon Region	SURINAME	South America
2018	Passive detection	30	20 to 39	Male	Black	Ensino mÃ©dio incompleto	Agriculture and Fishing	Pf	(< 500mm³)	RR	Amazon Region	VENEZUELA	South America
2018	Passive detection	24	20 to 39	Male	Black	Ensino MÃ©dio incompleto	Agriculture and Fishing	Pf	(501-10.000mm³)	AM	Amazon Region	PERU	South America
2019	Passive detection	35	20 to 39	Male	Black	Ensino MÃ©dio incompleto	Agriculture and Fishing	Pf		AM	Amazon Region	PERU	South America
2019	Passive detection	25	20 to 39	Female	Black	Ensino mÃ©dio incompleto	Agriculture and Fishing	Pf	(< 500mm³)	RR	Amazon Region	VENEZUELA	South America
2020	Passive detection	38	20 to 39	Male	Black	Ensino MÃ©dio incompleto	Agriculture and Fishing	Pf	(< 500mm³)	MA	Amazon Region	GUYANA	South America
2022	Active detection	29	20 to 39	Male	Black	Ensino mÃ©dio incompleto	Agriculture and Fishing	Pf	(501-10.000mm³)	AM	Amazon Region	PERU	South America
2022	Passive detection	37	20 to 39	Female	Black	Ensino mÃ©dio incompleto	Agriculture and Fishing	Pf	(501-10.000mm³)	AM	Amazon Region	PERU	South America
2022	Active detection	39	20 to 39	Male	Black	Ensino MÃ©dio incompleto	Agriculture and Fishing	Pf	(< 500mm³)	AM	Amazon Region	PERU	South America
2022	Passive detection	23	20 to 39	Male	Black	Ensino mÃ©dio incompleto	Agriculture and Fishing	Pf	(< 500mm³)	AM	Amazon Region	PERU	South America
2022	Passive detection	32	20 to 39	Male	Black	Ensino mÃ©dio incompleto	Agriculture and Fishing	Pf	(501-10.000mm³)	AM	Amazon Region	PERU	South America
2022	Passive detection	36	20 to 39	Male	Black	Ensino mÃ©dio incompleto	Agriculture and Fishing	Pf	(501-10.000mm³)	AM	Amazon Region	PERU	South America
2022	Passive detection	39	20 to 39	Male	Black	Ensino MÃ©dio incompleto	Agriculture and Fishing	Pf	(< 500mm³)	AM	Amazon Region	PERU	South America
2013	Passive detection	32	20 to 39	Male	Black	Ensino MÃ©dio incompleto	Agriculture and Fishing	Pf	(< 500mm³)	SP	Extra-Amazon Region	FRENCH GUIANA	South America
2011	Passive detection	34	20 to 39	Male	Black	Ensino mÃ©dio incompleto	Agriculture and Fishing	Pv	(< 500mm³)	RO	Amazon Region	BOLIVIA	South America
2011	Passive detection	31	20 to 39	Male	Black	Ensino mÃ©dio incompleto	Agriculture and Fishing	Pv	(< 500mm³)	MT	Amazon Region	FRENCH GUIANA	South America
2011	Passive detection	29	20 to 39	Male	Black	Ensino MÃ©dio incompleto	Agriculture and Fishing	Pv	(501-10.000mm³)	AC	Amazon Region	BOLIVIA	South America
2011	Active detection	27	20 to 39	Male	Black	Ensino MÃ©dio incompleto	Agriculture and Fishing	Pv	(< 500mm³)	MA	Amazon Region	FRENCH GUIANA	South America
2011	Passive detection	22	20 to 39	Male	Black	Ensino mÃ©dio incompleto	Agriculture and Fishing	Pv	(< 500mm³)	AC	Amazon Region	BOLIVIA	South America
2011	Passive detection	20	20 to 39	Male	Black	Ensino MÃ©dio incompleto	Agriculture and Fishing	Pv	(501-10.000mm³)	MT	Amazon Region	GUYANA	South America
2011	Passive detection	23	20 to 39	Male	Black	Ensino MÃ©dio incompleto	Agriculture and Fishing	Pv	(< 500mm³)	MA	Amazon Region	SURINAME	South America
2011	Passive detection	27	20 to 39	Male	Black	Ensino mÃ©dio incompleto	Agriculture and Fishing	Pv	(10.001-100.000mm³)	MA	Amazon Region	SURINAME	South America
2011	Passive detection	24	20 to 39	Male	Black	Ensino mÃ©dio incompleto	Agriculture and Fishing	Pv	(501-10.000mm³)	MA	Amazon Region	FRENCH GUIANA	South America
2012	Passive detection	25	20 to 39	Female	Black	Ensino mÃ©dio incompleto	Agriculture and Fishing	Pv	(< 500mm³)	MA	Amazon Region	FRENCH GUIANA	South America
2012	Passive detection	27	20 to 39	Male	Black	Ensino MÃ©dio incompleto	Agriculture and Fishing	Pv	(501-10.000mm³)	PA	Amazon Region	FRENCH GUIANA	South America
2012	Passive detection	36	20 to 39	Male	Black	Ensino MÃ©dio incompleto	Agriculture and Fishing	Pv	(501-10.000mm³)	AM	Amazon Region	PERU	South America
2012	Passive detection	24	20 to 39	Male	Black	Ensino mÃ©dio incompleto	Agriculture and Fishing	Pv	(< 500mm³)	MA	Amazon Region	GUYANA	South America
2012	Passive detection	24	20 to 39	Male	Black	Ensino MÃ©dio incompleto	Agriculture and Fishing	Pv	(501-10.000mm³)	AM	Amazon Region	PERU	South America
2012	Passive detection	23	20 to 39	Female	Black	Ensino MÃ©dio incompleto	Agriculture and Fishing	Pv	(< 500mm³)	AM	Amazon Region	PERU	South America
2012	Passive detection	21	20 to 39	Female	Black	Ensino mÃ©dio incompleto	Agriculture and Fishing	Pv	(< 500mm³)	AM	Amazon Region	PERU	South America
2012	Passive detection	21	20 to 39	Female	Black	Ensino mÃ©dio incompleto	Agriculture and Fishing	Pv	(< 500mm³)	AM	Amazon Region	PERU	South America
2012	Passive detection	23	20 to 39	Female	Black	Ensino MÃ©dio incompleto	Agriculture and Fishing	Pv	(501-10.000mm³)	AM	Amazon Region	PERU	South America
2012	Passive detection	32	20 to 39	Male	Black	Ensino mÃ©dio incompleto	Agriculture and Fishing	Pv	(< 500mm³)	RR	Amazon Region	VENEZUELA	South America
2012	Active detection	27	20 to 39	Male	Black	Ensino MÃ©dio incompleto	Agriculture and Fishing	Pv	(501-10.000mm³)	MA	Amazon Region	GUYANA	South America
2012	Passive detection	26	20 to 39	Female	Black	Ensino MÃ©dio incompleto	Agriculture and Fishing	Pv	(501-10.000mm³)	AP	Amazon Region	FRENCH GUIANA	South America
2012	Passive detection	29	20 to 39	Male	Black	Ensino mÃ©dio incompleto	Agriculture and Fishing	Pv	(< 500mm³)	AM	Amazon Region	PERU	South America
2012	Passive detection	36	20 to 39	Male	Black	Ensino mÃ©dio incompleto	Agriculture and Fishing	Pv	(< 500mm³)	RR	Amazon Region	VENEZUELA	South America
2012	Passive detection	22	20 to 39	Female	Black	Ensino mÃ©dio incompleto	Agriculture and Fishing	Pv	(< 500mm³)	AM	Amazon Region	PERU	South America
2012	Passive detection	38	20 to 39	Male	Black	Ensino mÃ©dio incompleto	Agriculture and Fishing	Pv	(< 500mm³)	AM	Amazon Region	PERU	South America
2012	Passive detection	21	20 to 39	Male	Black	Ensino MÃ©dio incompleto	Agriculture and Fishing	Pv	(< 500mm³)	AM	Amazon Region	PERU	South America
2012	Passive detection	28	20 to 39	Male	Black	Ensino mÃ©dio incompleto	Agriculture and Fishing	Pv	(< 500mm³)	AM	Amazon Region	PERU	South America
2012	Passive detection	29	20 to 39	Male	Black	Ensino mÃ©dio incompleto	Agriculture and Fishing	Pv	(< 500mm³)	RR	Amazon Region	GUYANA	South America
2012	Passive detection	32	20 to 39	Male	Black	Ensino MÃ©dio incompleto	Agriculture and Fishing	Pv	(< 500mm³)	MA	Amazon Region	FRENCH GUIANA	South America
2012	Passive detection	30	20 to 39	Female	Black	Ensino mÃ©dio incompleto	Agriculture and Fishing	Pv	(< 500mm³)	RR	Amazon Region	GUYANA	South America
2012	Passive detection	24	20 to 39	Female	Black	Ensino mÃ©dio incompleto	Agriculture and Fishing	Pv	(501-10.000mm³)	RR	Amazon Region	GUYANA	South America
2012	Passive detection	33	20 to 39	Female	Black	Ensino MÃ©dio incompleto	Agriculture and Fishing	Pv	(501-10.000mm³)	AM	Amazon Region	PERU	South America
2012	Passive detection	29	20 to 39	Male	Black	Ensino MÃ©dio incompleto	Agriculture and Fishing	Pv	(< 500mm³)	RO	Amazon Region	BOLIVIA	South America
2012	Passive detection	24	20 to 39	Male	Black	Ensino mÃ©dio incompleto	Agriculture and Fishing	Pv	(501-10.000mm³)	AM	Amazon Region	PERU	South America
2012	Passive detection	26	20 to 39	Male	Black	Ensino mÃ©dio incompleto	Agriculture and Fishing	Pv	(< 500mm³)	AM	Amazon Region	PERU	South America
2012	Passive detection	29	20 to 39	Female	Black	Ensino MÃ©dio incompleto	Agriculture and Fishing	Pv	(< 500mm³)	AM	Amazon Region	PERU	South America
2012	Passive detection	22	20 to 39	Female	Black	Ensino mÃ©dio incompleto	Agriculture and Fishing	Pv	(< 500mm³)	RO	Amazon Region	VENEZUELA	South America
2012	Passive detection	26	20 to 39	Male	Black	Ensino mÃ©dio incompleto	Agriculture and Fishing	Pv	(501-10.000mm³)	MA	Amazon Region	GUYANA	South America
2012	Passive detection	34	20 to 39	Female	Black	Ensino MÃ©dio incompleto	Agriculture and Fishing	Pv	(501-10.000mm³)	AP	Amazon Region	FRENCH GUIANA	South America
2012	Passive detection	28	20 to 39	Female	Black	Ensino MÃ©dio incompleto	Agriculture and Fishing	Pv	(< 500mm³)	AM	Amazon Region	FRENCH GUIANA	South America
2012	Passive detection	39	20 to 39	Male	Black	Ensino MÃ©dio incompleto	Agriculture and Fishing	Pv	(< 500mm³)	RR	Amazon Region	VENEZUELA	South America
2012	Passive detection	30	20 to 39	Female	Black	Ensino MÃ©dio incompleto	Agriculture and Fishing	Pv	(501-10.000mm³)	AP	Amazon Region	FRENCH GUIANA	South America
2012	Passive detection	22	20 to 39	Male	Black	Ensino MÃ©dio incompleto	Agriculture and Fishing	Pv	(< 500mm³)	MA	Amazon Region	GUYANA	South America
2012	Passive detection	31	20 to 39	Male	Black	Ensino mÃ©dio incompleto	Agriculture and Fishing	Pv	(501-10.000mm³)	AP	Amazon Region	FRENCH GUIANA	South America
2012	Active detection	35	20 to 39	Male	Black	Ensino mÃ©dio incompleto	Agriculture and Fishing	Pv	(< 500mm³)	MA	Amazon Region	FRENCH GUIANA	South America
2012	Passive detection	30	20 to 39	Male	Black	Ensino MÃ©dio incompleto	Agriculture and Fishing	Pv	(501-10.000mm³)	AP	Amazon Region	FRENCH GUIANA	South America
2013	Passive detection	30	20 to 39	Male	Black	Ensino MÃ©dio incompleto	Agriculture and Fishing	Pv	(501-10.000mm³)	MA	Amazon Region	FRENCH GUIANA	South America
2013	Passive detection	21	20 to 39	Female	Black	Ensino MÃ©dio incompleto	Agriculture and Fishing	Pv	(< 500mm³)	AM	Amazon Region	PERU	South America
2013	Active detection	28	20 to 39	Male	Black	Ensino MÃ©dio incompleto	Agriculture and Fishing	Pv	(501-10.000mm³)	AM	Amazon Region	PERU	South America
2013	Passive detection	31	20 to 39	Male	Black	Ensino mÃ©dio incompleto	Agriculture and Fishing	Pv	(501-10.000mm³)	PA	Amazon Region	FRENCH GUIANA	South America
2013	Passive detection	32	20 to 39	Male	Black	Ensino mÃ©dio incompleto	Agriculture and Fishing	Pv	(501-10.000mm³)	AM	Amazon Region	PERU	South America
2013	Passive detection	22	20 to 39	Male	Black	Ensino mÃ©dio incompleto	Agriculture and Fishing	Pv	(< 500mm³)	AM	Amazon Region	PERU	South America
2013	Passive detection	22	20 to 39	Male	Black	Ensino MÃ©dio incompleto	Agriculture and Fishing	Pv	(< 500mm³)	MA	Amazon Region	FRENCH GUIANA	South America
2013	Passive detection	31	20 to 39	Female	Black	Ensino mÃ©dio incompleto	Agriculture and Fishing	Pv	(10.001-100.000mm³)	RR	Amazon Region	GUYANA	South America
2013	Passive detection	32	20 to 39	Female	Black	Ensino mÃ©dio incompleto	Agriculture and Fishing	Pv	(501-10.000mm³)	RR	Amazon Region	VENEZUELA	South America
2013	Active detection	26	20 to 39	Male	Black	Ensino MÃ©dio incompleto	Agriculture and Fishing	Pv	(501-10.000mm³)	AM	Amazon Region	PERU	South America
2013	Passive detection	22	20 to 39	Male	Black	Ensino MÃ©dio incompleto	Agriculture and Fishing	Pv	(501-10.000mm³)	RR	Amazon Region	VENEZUELA	South America
2013	Passive detection	24	20 to 39	Male	Black	Ensino mÃ©dio incompleto	Agriculture and Fishing	Pv	(501-10.000mm³)	AM	Amazon Region	PERU	South America
2013	Passive detection	20	20 to 39	Female	Black	Ensino mÃ©dio incompleto	Agriculture and Fishing	Pv	(501-10.000mm³)	AM	Amazon Region	PERU	South America
2013	Passive detection	29	20 to 39	Male	Black	Ensino MÃ©dio incompleto	Agriculture and Fishing	Pv		AM	Amazon Region	PERU	South America
2013	Passive detection	25	20 to 39	Male	Black	Ensino MÃ©dio incompleto	Agriculture and Fishing	Pv	(501-10.000mm³)	AM	Amazon Region	PERU	South America
2013	Active detection	28	20 to 39	Male	Black	Ensino MÃ©dio incompleto	Agriculture and Fishing	Pv	(< 500mm³)	MA	Amazon Region	FRENCH GUIANA	South America
2013	Active detection	36	20 to 39	Male	Black	Ensino MÃ©dio incompleto	Agriculture and Fishing	Pv	(< 500mm³)	AM	Amazon Region	COLOMBIA	South America
2013	Passive detection	28	20 to 39	Male	Black	Ensino MÃ©dio incompleto	Agriculture and Fishing	Pv	(501-10.000mm³)	MA	Amazon Region	FRENCH GUIANA	South America
2013	Passive detection	20	20 to 39	Male	Black	Ensino mÃ©dio incompleto	Agriculture and Fishing	Pv	(501-10.000mm³)	AM	Amazon Region	VENEZUELA	South America
2013	Passive detection	31	20 to 39	Male	Black	Ensino MÃ©dio incompleto	Agriculture and Fishing	Pv	(< 500mm³)	MA	Amazon Region	FRENCH GUIANA	South America
2013	Passive detection	33	20 to 39	Male	Black	Ensino MÃ©dio incompleto	Agriculture and Fishing	Pv	(< 500mm³)	MA	Amazon Region	FRENCH GUIANA	South America
2013	Passive detection	29	20 to 39	Male	Black	Ensino MÃ©dio incompleto	Agriculture and Fishing	Pv	(10.001-100.000mm³)	RR	Amazon Region	GUYANA	South America
2013	Passive detection	26	20 to 39	Female	Black	Ensino mÃ©dio incompleto	Agriculture and Fishing	Pv	(501-10.000mm³)	RR	Amazon Region	GUYANA	South America
2013	Passive detection	31	20 to 39	Male	Black	Ensino mÃ©dio incompleto	Agriculture and Fishing	Pv	(10.001-100.000mm³)	PA	Amazon Region	FRENCH GUIANA	South America
2013	Passive detection	26	20 to 39	Male	Black	Ensino MÃ©dio incompleto	Agriculture and Fishing	Pv		AM	Amazon Region	PERU	South America
2013	Passive detection	21	20 to 39	Male	Black	Ensino mÃ©dio incompleto	Agriculture and Fishing	Pv	(< 500mm³)	AM	Amazon Region	PERU	South America
2013	Active detection	33	20 to 39	Male	Black	Ensino MÃ©dio incompleto	Agriculture and Fishing	Pv	(501-10.000mm³)	AM	Amazon Region	PERU	South America
2013	Passive detection	28	20 to 39	Female	Black	Ensino MÃ©dio incompleto	Agriculture and Fishing	Pv	(< 500mm³)	AM	Amazon Region	FRENCH GUIANA	South America
2013	Passive detection	26	20 to 39	Female	Black	Ensino MÃ©dio incompleto	Agriculture and Fishing	Pv	(10.001-100.000mm³)	AM	Amazon Region	COLOMBIA	South America
2013	Passive detection	20	20 to 39	Male	Black	Ensino MÃ©dio incompleto	Agriculture and Fishing	Pv	(501-10.000mm³)	AM	Amazon Region	PERU	South America
2013	Passive detection	36	20 to 39	Male	Black	Ensino mÃ©dio incompleto	Agriculture and Fishing	Pv	(501-10.000mm³)	AM	Amazon Region	PERU	South America
2013	Active detection	32	20 to 39	Male	Black	Ensino MÃ©dio incompleto	Agriculture and Fishing	Pv	(< 500mm³)	RR	Amazon Region	VENEZUELA	South America
2013	Passive detection	28	20 to 39	Male	Black	Ensino mÃ©dio incompleto	Agriculture and Fishing	Pv	(501-10.000mm³)	RR	Amazon Region	GUYANA	South America
2013	Passive detection	29	20 to 39	Male	Black	Ensino mÃ©dio incompleto	Agriculture and Fishing	Pv	(< 500mm³)	AC	Amazon Region	BOLIVIA	South America
2013	Passive detection	22	20 to 39	Male	Black	Ensino mÃ©dio incompleto	Agriculture and Fishing	Pv	(10.001-100.000mm³)	RR	Amazon Region	GUYANA	South America
2013	Passive detection	27	20 to 39	Male	Black	Ensino mÃ©dio incompleto	Agriculture and Fishing	Pv	(< 500mm³)	AM	Amazon Region	FRENCH GUIANA	South America
2013	Passive detection	28	20 to 39	Male	Black	Ensino mÃ©dio incompleto	Agriculture and Fishing	Pv	(< 500mm³)	AM	Amazon Region	PERU	South America
2013	Passive detection	30	20 to 39	Female	Black	Ensino mÃ©dio incompleto	Agriculture and Fishing	Pv	(501-10.000mm³)	AM	Amazon Region	PERU	South America
2013	Passive detection	27	20 to 39	Male	Black	Ensino MÃ©dio incompleto	Agriculture and Fishing	Pv	(501-10.000mm³)	RR	Amazon Region	GUYANA	South America
2013	Active detection	36	20 to 39	Male	Black	Ensino MÃ©dio incompleto	Agriculture and Fishing	Pv		AM	Amazon Region	PERU	South America
2013	Passive detection	31	20 to 39	Male	Black	Ensino mÃ©dio incompleto	Agriculture and Fishing	Pv	(501-10.000mm³)	PA	Amazon Region	FRENCH GUIANA	South America
2013	Passive detection	30	20 to 39	Male	Black	Ensino mÃ©dio incompleto	Agriculture and Fishing	Pv	(501-10.000mm³)	RR	Amazon Region	VENEZUELA	South America
2013	Passive detection	34	20 to 39	Male	Black	Ensino MÃ©dio incompleto	Agriculture and Fishing	Pv	(< 500mm³)	AM	Amazon Region	PERU	South America
2013	Passive detection	29	20 to 39	Male	Black	Ensino MÃ©dio incompleto	Agriculture and Fishing	Pv	(501-10.000mm³)	RR	Amazon Region	VENEZUELA	South America
2013	Passive detection	21	20 to 39	Male	Black	Ensino MÃ©dio incompleto	Agriculture and Fishing	Pv	(501-10.000mm³)	RR	Amazon Region	GUYANA	South America
2013	Passive detection	22	20 to 39	Female	Black	Ensino MÃ©dio incompleto	Agriculture and Fishing	Pv	(501-10.000mm³)	AM	Amazon Region	PERU	South America
2013	Passive detection	21	20 to 39	Male	Black	Ensino MÃ©dio incompleto	Agriculture and Fishing	Pv	(501-10.000mm³)	MA	Amazon Region	VENEZUELA	South America
2013	Passive detection	27	20 to 39	Female	Black	Ensino mÃ©dio incompleto	Agriculture and Fishing	Pv	(501-10.000mm³)	MA	Amazon Region	GUYANA	South America
2013	Passive detection	32	20 to 39	Female	Black	Ensino mÃ©dio incompleto	Agriculture and Fishing	Pv	(501-10.000mm³)	AM	Amazon Region	PERU	South America
2014	Active detection	27	20 to 39	Male	Black	Ensino MÃ©dio incompleto	Agriculture and Fishing	Pv	(< 500mm³)	PA	Amazon Region	GUYANA	South America
2014	Passive detection	30	20 to 39	Male	Black	Ensino mÃ©dio incompleto	Agriculture and Fishing	Pv	(501-10.000mm³)	MA	Amazon Region	VENEZUELA	South America
2014	Passive detection	26	20 to 39	Male	Black	Ensino MÃ©dio incompleto	Agriculture and Fishing	Pv	(501-10.000mm³)	AM	Amazon Region	PERU	South America
2014	Passive detection	22	20 to 39	Male	Black	Ensino mÃ©dio incompleto	Agriculture and Fishing	Pv	(501-10.000mm³)	MA	Amazon Region	GUYANA	South America
2014	Passive detection	36	20 to 39	Male	Black	Ensino MÃ©dio incompleto	Agriculture and Fishing	Pv	(501-10.000mm³)	RR	Amazon Region	VENEZUELA	South America
2014	Passive detection	27	20 to 39	Male	Black	Ensino mÃ©dio incompleto	Agriculture and Fishing	Pv	(501-10.000mm³)	MA	Amazon Region	GUYANA	South America
2014	Passive detection	28	20 to 39	Female	Black	Ensino MÃ©dio incompleto	Agriculture and Fishing	Pv	(501-10.000mm³)	AC	Amazon Region	BOLIVIA	South America
2014	Passive detection	33	20 to 39	Female	Black	Ensino MÃ©dio incompleto	Agriculture and Fishing	Pv	(10.001-100.000mm³)	RR	Amazon Region	VENEZUELA	South America
2014	Passive detection	25	20 to 39	Female	Black	Ensino mÃ©dio incompleto	Agriculture and Fishing	Pv	(< 500mm³)	RR	Amazon Region	VENEZUELA	South America
2014	Passive detection	28	20 to 39	Female	Black	Ensino mÃ©dio incompleto	Agriculture and Fishing	Pv	(< 500mm³)	RR	Amazon Region	VENEZUELA	South America
2014	Passive detection	29	20 to 39	Male	Black	Ensino mÃ©dio incompleto	Agriculture and Fishing	Pv	(501-10.000mm³)	AM	Amazon Region	VENEZUELA	South America
2014	Passive detection	23	20 to 39	Male	Black	Ensino mÃ©dio incompleto	Agriculture and Fishing	Pv	(< 500mm³)	RR	Amazon Region	VENEZUELA	South America
2014	Passive detection	21	20 to 39	Male	Black	Ensino mÃ©dio incompleto	Agriculture and Fishing	Pv		AM	Amazon Region	PERU	South America
2014	Passive detection	37	20 to 39	Male	Black	Ensino mÃ©dio incompleto	Agriculture and Fishing	Pv	(< 500mm³)	RR	Amazon Region	GUYANA	South America
2014	Passive detection	23	20 to 39	Male	Black	Ensino mÃ©dio incompleto	Agriculture and Fishing	Pv	(501-10.000mm³)	MA	Amazon Region	GUYANA	South America
2014	Passive detection	37	20 to 39	Male	Black	Ensino mÃ©dio incompleto	Agriculture and Fishing	Pv	(< 500mm³)	AM	Amazon Region	PERU	South America
2014	Passive detection	26	20 to 39	Male	Black	Ensino MÃ©dio incompleto	Agriculture and Fishing	Pv	(501-10.000mm³)	MA	Amazon Region	FRENCH GUIANA	South America
2014	Passive detection	20	20 to 39	Male	Black	Ensino mÃ©dio incompleto	Agriculture and Fishing	Pv	(< 500mm³)	MA	Amazon Region	GUYANA	South America
2014	Passive detection	22	20 to 39	Male	Black	Ensino mÃ©dio incompleto	Agriculture and Fishing	Pv	(501-10.000mm³)	MA	Amazon Region	GUYANA	South America
2014	Passive detection	27	20 to 39	Male	Black	Ensino MÃ©dio incompleto	Agriculture and Fishing	Pv	(501-10.000mm³)	MA	Amazon Region	FRENCH GUIANA	South America
2014	Passive detection	32	20 to 39	Male	Black	Ensino MÃ©dio incompleto	Agriculture and Fishing	Pv	(10.001-100.000mm³)	RR	Amazon Region	VENEZUELA	South America
2014	Passive detection	27	20 to 39	Male	Black	Ensino MÃ©dio incompleto	Agriculture and Fishing	Pv	(< 500mm³)	AM	Amazon Region	PERU	South America
2014	Passive detection	22	20 to 39	Male	Black	Ensino mÃ©dio incompleto	Agriculture and Fishing	Pv	(10.001-100.000mm³)	AM	Amazon Region	PERU	South America
2014	Passive detection	23	20 to 39	Female	Black	Ensino MÃ©dio incompleto	Agriculture and Fishing	Pv	(501-10.000mm³)	MA	Amazon Region	VENEZUELA	South America
2014	Passive detection	23	20 to 39	Male	Black	Ensino mÃ©dio incompleto	Agriculture and Fishing	Pv	(501-10.000mm³)	AM	Amazon Region	PERU	South America
2014	Active detection	37	20 to 39	Male	Black	Ensino MÃ©dio incompleto	Agriculture and Fishing	Pv	(501-10.000mm³)	AM	Amazon Region	PERU	South America
2015	Passive detection	29	20 to 39	Female	Black	Ensino mÃ©dio incompleto	Agriculture and Fishing	Pv	(10.001-100.000mm³)	RR	Amazon Region	VENEZUELA	South America
2015	Passive detection	27	20 to 39	Male	Black	Ensino MÃ©dio incompleto	Agriculture and Fishing	Pv	(501-10.000mm³)	AM	Amazon Region	PERU	South America
2015	Active detection	24	20 to 39	Male	Black	Ensino mÃ©dio incompleto	Agriculture and Fishing	Pv	(501-10.000mm³)	AM	Amazon Region	PERU	South America
2015	Passive detection	20	20 to 39	Female	Black	Ensino MÃ©dio incompleto	Agriculture and Fishing	Pv	(< 500mm³)	AM	Amazon Region	PERU	South America
2015	Passive detection	34	20 to 39	Female	Black	Ensino MÃ©dio incompleto	Agriculture and Fishing	Pv	(501-10.000mm³)	AM	Amazon Region	PERU	South America
2015	Passive detection	30	20 to 39	Male	Black	Ensino mÃ©dio incompleto	Agriculture and Fishing	Pv	(501-10.000mm³)	RR	Amazon Region	GUYANA	South America
2015	Passive detection	25	20 to 39	Male	Black	Ensino mÃ©dio incompleto	Agriculture and Fishing	Pv	(< 500mm³)	AM	Amazon Region	PERU	South America
2015	Passive detection	30	20 to 39	Male	Black	Ensino MÃ©dio incompleto	Agriculture and Fishing	Pv	(501-10.000mm³)	AM	Amazon Region	PERU	South America
2015	Passive detection	29	20 to 39	Male	Black	Ensino MÃ©dio incompleto	Agriculture and Fishing	Pv	(< 500mm³)	RR	Amazon Region	VENEZUELA	South America
2015	Passive detection	33	20 to 39	Male	Black	Ensino MÃ©dio incompleto	Agriculture and Fishing	Pv	(501-10.000mm³)	MA	Amazon Region	FRENCH GUIANA	South America
2015	Passive detection	28	20 to 39	Male	Black	Ensino mÃ©dio incompleto	Agriculture and Fishing	Pv	(501-10.000mm³)	AM	Amazon Region	PERU	South America
2015	Passive detection	24	20 to 39	Male	Black	Ensino mÃ©dio incompleto	Agriculture and Fishing	Pv	(501-10.000mm³)	RR	Amazon Region	VENEZUELA	South America
2015	Passive detection	32	20 to 39	Female	Black	Ensino MÃ©dio incompleto	Agriculture and Fishing	Pv	(< 500mm³)	AM	Amazon Region	PERU	South America
2015	Passive detection	30	20 to 39	Male	Black	Ensino MÃ©dio incompleto	Agriculture and Fishing	Pv	(501-10.000mm³)	AC	Amazon Region	BOLIVIA	South America
2015	Passive detection	23	20 to 39	Male	Black	Ensino MÃ©dio incompleto	Agriculture and Fishing	Pv	(< 500mm³)	AM	Amazon Region	PERU	South America
2015	Passive detection	30	20 to 39	Male	Black	Ensino MÃ©dio incompleto	Agriculture and Fishing	Pv	(< 500mm³)	AM	Amazon Region	PERU	South America
2015	Passive detection	31	20 to 39	Male	Black	Ensino MÃ©dio incompleto	Agriculture and Fishing	Pv	(501-10.000mm³)	AM	Amazon Region	PERU	South America
2015	Passive detection	33	20 to 39	Male	Black	Ensino mÃ©dio incompleto	Agriculture and Fishing	Pv	(< 500mm³)	MA	Amazon Region	GUYANA	South America
2015	Passive detection	36	20 to 39	Male	Black	Ensino MÃ©dio incompleto	Agriculture and Fishing	Pv	(501-10.000mm³)	AM	Amazon Region	PERU	South America
2015	Passive detection	30	20 to 39	Male	Black	Ensino mÃ©dio incompleto	Agriculture and Fishing	Pv	(501-10.000mm³)	AM	Amazon Region	PERU	South America
2015	Passive detection	21	20 to 39	Male	Black	Ensino MÃ©dio incompleto	Agriculture and Fishing	Pv	(501-10.000mm³)	AM	Amazon Region	PERU	South America
2015	Passive detection	26	20 to 39	Female	Black	Ensino MÃ©dio incompleto	Agriculture and Fishing	Pv	(< 500mm³)	RR	Amazon Region	VENEZUELA	South America
2015	Passive detection	28	20 to 39	Male	Black	Ensino MÃ©dio incompleto	Agriculture and Fishing	Pv	(501-10.000mm³)	RR	Amazon Region	GUYANA	South America
2015	Passive detection	36	20 to 39	Female	Black	Ensino MÃ©dio incompleto	Agriculture and Fishing	Pv	(501-10.000mm³)	RR	Amazon Region	VENEZUELA	South America
2015	Active detection	25	20 to 39	Male	Black	Ensino mÃ©dio incompleto	Agriculture and Fishing	Pv	(< 500mm³)	AM	Amazon Region	PERU	South America
2015	Passive detection	38	20 to 39	Male	Black	Ensino mÃ©dio incompleto	Agriculture and Fishing	Pv	(< 500mm³)	AM	Amazon Region	PERU	South America
2015	Passive detection	30	20 to 39	Female	Black	Ensino mÃ©dio incompleto	Agriculture and Fishing	Pv	(501-10.000mm³)	AM	Amazon Region	PERU	South America
2015	Passive detection	26	20 to 39	Male	Black	Ensino MÃ©dio incompleto	Agriculture and Fishing	Pv	(501-10.000mm³)	AM	Amazon Region	PERU	South America
2015	Passive detection	30	20 to 39	Male	Black	Ensino MÃ©dio incompleto	Agriculture and Fishing	Pv	(501-10.000mm³)	AM	Amazon Region	PERU	South America
2015	Passive detection	25	20 to 39	Female	Black	Ensino mÃ©dio incompleto	Agriculture and Fishing	Pv	(501-10.000mm³)	AM	Amazon Region	PERU	South America
2015	Passive detection	31	20 to 39	Male	Black	Ensino MÃ©dio incompleto	Agriculture and Fishing	Pv	(< 500mm³)	AM	Amazon Region	PERU	South America
2015	Passive detection	30	20 to 39	Male	Black	Ensino mÃ©dio incompleto	Agriculture and Fishing	Pv	(501-10.000mm³)	RR	Amazon Region	VENEZUELA	South America
2015	Passive detection	39	20 to 39	Male	Black	Ensino mÃ©dio incompleto	Agriculture and Fishing	Pv	(< 500mm³)	RR	Amazon Region	VENEZUELA	South America
2015	Passive detection	21	20 to 39	Male	Black	Ensino MÃ©dio incompleto	Agriculture and Fishing	Pv	(10.001-100.000mm³)	AM	Amazon Region	PERU	South America
2015	Active detection	21	20 to 39	Male	Black	Ensino MÃ©dio incompleto	Agriculture and Fishing	Pv	(501-10.000mm³)	AM	Amazon Region	PERU	South America
2015	Passive detection	28	20 to 39	Male	Black	Ensino MÃ©dio incompleto	Agriculture and Fishing	Pv	(< 500mm³)	RR	Amazon Region	GUYANA	South America
2015	Active detection	20	20 to 39	Female	Black	Ensino mÃ©dio incompleto	Agriculture and Fishing	Pv	(501-10.000mm³)	PA	Amazon Region	GUYANA	South America
2015	Passive detection	25	20 to 39	Male	Black	Ensino mÃ©dio incompleto	Agriculture and Fishing	Pv	(501-10.000mm³)	AM	Amazon Region	PERU	South America
2015	Passive detection	29	20 to 39	Female	Black	Ensino mÃ©dio incompleto	Agriculture and Fishing	Pv	(< 500mm³)	AM	Amazon Region	PERU	South America
2015	Passive detection	32	20 to 39	Male	Black	Ensino MÃ©dio incompleto	Agriculture and Fishing	Pv	(501-10.000mm³)	RR	Amazon Region	VENEZUELA	South America
2015	Passive detection	34	20 to 39	Male	Black	Ensino MÃ©dio incompleto	Agriculture and Fishing	Pv	(< 500mm³)	AM	Amazon Region	PERU	South America
2015	Passive detection	26	20 to 39	Male	Black	Ensino MÃ©dio incompleto	Agriculture and Fishing	Pv	(501-10.000mm³)	AM	Amazon Region	PERU	South America
2015	Passive detection	26	20 to 39	Male	Black	Ensino mÃ©dio incompleto	Agriculture and Fishing	Pv	(501-10.000mm³)	AM	Amazon Region	PERU	South America
2015	Active detection	23	20 to 39	Male	Black	Ensino mÃ©dio incompleto	Agriculture and Fishing	Pv	(< 500mm³)	AM	Amazon Region	PERU	South America
2015	Passive detection	30	20 to 39	Female	Black	Ensino mÃ©dio incompleto	Agriculture and Fishing	Pv	(501-10.000mm³)	RR	Amazon Region	GUYANA	South America
2015	Passive detection	37	20 to 39	Male	Black	Ensino mÃ©dio incompleto	Agriculture and Fishing	Pv	(501-10.000mm³)	MA	Amazon Region	VENEZUELA	South America
2015	Active detection	30	20 to 39	Female	Black	Ensino mÃ©dio incompleto	Agriculture and Fishing	Pv	(501-10.000mm³)	AP	Amazon Region	FRENCH GUIANA	South America
2015	Passive detection	30	20 to 39	Male	Black	Ensino MÃ©dio incompleto	Agriculture and Fishing	Pv	(< 500mm³)	AM	Amazon Region	PERU	South America
2015	Passive detection	30	20 to 39	Male	Black	Ensino MÃ©dio incompleto	Agriculture and Fishing	Pv	(501-10.000mm³)	AM	Amazon Region	PERU	South America
2015	Passive detection	24	20 to 39	Male	Black	Ensino mÃ©dio incompleto	Agriculture and Fishing	Pv	(< 500mm³)	RR	Amazon Region	VENEZUELA	South America
2015	Passive detection	20	20 to 39	Male	Black	Ensino mÃ©dio incompleto	Agriculture and Fishing	Pv	(501-10.000mm³)	AM	Amazon Region	PERU	South America
2015	Passive detection	30	20 to 39	Male	Black	Ensino MÃ©dio incompleto	Agriculture and Fishing	Pv	(501-10.000mm³)	AC	Amazon Region	BOLIVIA	South America
2016	Passive detection	35	20 to 39	Male	Black	Ensino mÃ©dio incompleto	Agriculture and Fishing	Pv	(501-10.000mm³)	RR	Amazon Region	VENEZUELA	South America
2016	Passive detection	33	20 to 39	Male	Black	Ensino MÃ©dio incompleto	Agriculture and Fishing	Pv	(501-10.000mm³)	PA	Amazon Region	FRENCH GUIANA	South America
2016	Passive detection	28	20 to 39	Male	Black	Ensino mÃ©dio incompleto	Agriculture and Fishing	Pv	(501-10.000mm³)	RR	Amazon Region	VENEZUELA	South America
2016	Passive detection	22	20 to 39	Male	Black	Ensino mÃ©dio incompleto	Agriculture and Fishing	Pv	(501-10.000mm³)	RR	Amazon Region	VENEZUELA	South America
2016	Passive detection	24	20 to 39	Female	Black	Ensino mÃ©dio incompleto	Agriculture and Fishing	Pv	(10.001-100.000mm³)	AP	Amazon Region	FRENCH GUIANA	South America
2016	Active detection	24	20 to 39	Female	Black	Ensino MÃ©dio incompleto	Agriculture and Fishing	Pv	(< 500mm³)	AM	Amazon Region	PERU	South America
2016	Passive detection	35	20 to 39	Female	Black	Ensino mÃ©dio incompleto	Agriculture and Fishing	Pv	(< 500mm³)	RR	Amazon Region	VENEZUELA	South America
2016	Passive detection	20	20 to 39	Female	Black	Ensino mÃ©dio incompleto	Agriculture and Fishing	Pv	(501-10.000mm³)	RO	Amazon Region	BOLIVIA	South America
2016	Passive detection	32	20 to 39	Female	Black	Ensino mÃ©dio incompleto	Agriculture and Fishing	Pv	(< 500mm³)	PA	Amazon Region	VENEZUELA	South America
2016	Passive detection	25	20 to 39	Male	Black	Ensino MÃ©dio incompleto	Agriculture and Fishing	Pv	(501-10.000mm³)	AM	Amazon Region	PERU	South America
2016	Passive detection	31	20 to 39	Male	Black	Ensino mÃ©dio incompleto	Agriculture and Fishing	Pv	(501-10.000mm³)	AM	Amazon Region	PERU	South America
2016	Active detection	21	20 to 39	Female	Black	Ensino MÃ©dio incompleto	Agriculture and Fishing	Pv	(501-10.000mm³)	AM	Amazon Region	PERU	South America
2016	Passive detection	30	20 to 39	Male	Black	Ensino MÃ©dio incompleto	Agriculture and Fishing	Pv	(501-10.000mm³)	MA	Amazon Region	GUYANA	South America
2016	Passive detection	27	20 to 39	Male	Black	Ensino MÃ©dio incompleto	Agriculture and Fishing	Pv	(< 500mm³)	AM	Amazon Region	PERU	South America
2016	Passive detection	39	20 to 39	Male	Black	Ensino mÃ©dio incompleto	Agriculture and Fishing	Pv	(< 500mm³)	PA	Amazon Region	SURINAME	South America
2016	Passive detection	26	20 to 39	Female	Black	Ensino mÃ©dio incompleto	Agriculture and Fishing	Pv	(501-10.000mm³)	RR	Amazon Region	GUYANA	South America
2016	Passive detection	30	20 to 39	Male	Black	Ensino mÃ©dio incompleto	Agriculture and Fishing	Pv	(501-10.000mm³)	AM	Amazon Region	PERU	South America
2016	Passive detection	25	20 to 39	Female	Black	Ensino mÃ©dio incompleto	Agriculture and Fishing	Pv	(501-10.000mm³)	RR	Amazon Region	VENEZUELA	South America
2016	Passive detection	30	20 to 39	Male	Black	Ensino mÃ©dio incompleto	Agriculture and Fishing	Pv	(< 500mm³)	RR	Amazon Region	GUYANA	South America
2016	Passive detection	24	20 to 39	Male	Black	Ensino mÃ©dio incompleto	Agriculture and Fishing	Pv	(10.001-100.000mm³)	RR	Amazon Region	GUYANA	South America
2016	Passive detection	39	20 to 39	Female	Black	Ensino mÃ©dio incompleto	Agriculture and Fishing	Pv	(< 500mm³)	AM	Amazon Region	PERU	South America
2016	Passive detection	31	20 to 39	Male	Black	Ensino mÃ©dio incompleto	Agriculture and Fishing	Pv	(501-10.000mm³)	RO	Amazon Region	GUYANA	South America
2016	Passive detection	29	20 to 39	Female	Black	Ensino mÃ©dio incompleto	Agriculture and Fishing	Pv	(501-10.000mm³)	RR	Amazon Region	GUYANA	South America
2017	Passive detection	27	20 to 39	Female	Black	Ensino mÃ©dio incompleto	Agriculture and Fishing	Pv	(< 500mm³)	AP	Amazon Region	FRENCH GUIANA	South America
2017	Passive detection	29	20 to 39	Male	Black	Ensino mÃ©dio incompleto	Agriculture and Fishing	Pv	(501-10.000mm³)	AC	Amazon Region	BOLIVIA	South America
2017	Passive detection	22	20 to 39	Male	Black	Ensino mÃ©dio incompleto	Agriculture and Fishing	Pv	(< 500mm³)	AM	Amazon Region	PERU	South America
2017	Passive detection	26	20 to 39	Male	Black	Ensino mÃ©dio incompleto	Agriculture and Fishing	Pv	(< 500mm³)	MA	Amazon Region	GUYANA	South America
2017	Passive detection	22	20 to 39	Female	Black	Ensino MÃ©dio incompleto	Agriculture and Fishing	Pv	(501-10.000mm³)	RR	Amazon Region	GUYANA	South America
2017	Passive detection	23	20 to 39	Male	Black	Ensino mÃ©dio incompleto	Agriculture and Fishing	Pv	(< 500mm³)	AM	Amazon Region	PERU	South America
2017	Passive detection	24	20 to 39	Female	Black	Ensino mÃ©dio incompleto	Agriculture and Fishing	Pv	(501-10.000mm³)	RR	Amazon Region	GUYANA	South America
2017	Passive detection	21	20 to 39	Male	Black	Ensino mÃ©dio incompleto	Agriculture and Fishing	Pv	(< 500mm³)	AM	Amazon Region	PERU	South America
2017	Active detection	28	20 to 39	Male	Black	Ensino MÃ©dio incompleto	Agriculture and Fishing	Pv	(501-10.000mm³)	AM	Amazon Region	PERU	South America
2017	Active detection	25	20 to 39	Female	Black	Ensino MÃ©dio incompleto	Agriculture and Fishing	Pv	(< 500mm³)	AM	Amazon Region	PERU	South America
2017	Active detection	20	20 to 39	Male	Black	Ensino MÃ©dio incompleto	Agriculture and Fishing	Pv	(< 500mm³)	MA	Amazon Region	VENEZUELA	South America
2017	Passive detection	36	20 to 39	Female	Black	Ensino mÃ©dio incompleto	Agriculture and Fishing	Pv	(< 500mm³)	RR	Amazon Region	GUYANA	South America
2017	Passive detection	23	20 to 39	Male	Black	Ensino mÃ©dio incompleto	Agriculture and Fishing	Pv	(10.001-100.000mm³)	RR	Amazon Region	VENEZUELA	South America
2017	Passive detection	22	20 to 39	Male	Black	Ensino mÃ©dio incompleto	Agriculture and Fishing	Pv	(501-10.000mm³)	AM	Amazon Region	PERU	South America
2017	Active detection	27	20 to 39	Male	Black	Ensino MÃ©dio incompleto	Agriculture and Fishing	Pv	(501-10.000mm³)	MA	Amazon Region	VENEZUELA	South America
2017	Passive detection	31	20 to 39	Male	Black	Ensino mÃ©dio incompleto	Agriculture and Fishing	Pv	(501-10.000mm³)	MA	Amazon Region	VENEZUELA	South America
2017	Passive detection	20	20 to 39	Male	Black	Ensino MÃ©dio incompleto	Agriculture and Fishing	Pv	(< 500mm³)	AM	Amazon Region	PERU	South America
2017	Passive detection	27	20 to 39	Male	Black	Ensino mÃ©dio incompleto	Agriculture and Fishing	Pv	(501-10.000mm³)	MA	Amazon Region	GUYANA	South America
2017	Passive detection	32	20 to 39	Male	Black	Ensino mÃ©dio incompleto	Agriculture and Fishing	Pv	(< 500mm³)	RR	Amazon Region	GUYANA	South America
2017	Active detection	23	20 to 39	Male	Black	Ensino MÃ©dio incompleto	Agriculture and Fishing	Pv	(< 500mm³)	AM	Amazon Region	PERU	South America
2017	Passive detection	33	20 to 39	Male	Black	Ensino MÃ©dio incompleto	Agriculture and Fishing	Pv	(501-10.000mm³)	RR	Amazon Region	VENEZUELA	South America
2017	Passive detection	26	20 to 39	Male	Black	Ensino mÃ©dio incompleto	Agriculture and Fishing	Pv	(501-10.000mm³)	AM	Amazon Region	GUYANA	South America
2017	Passive detection	39	20 to 39	Male	Black	Ensino mÃ©dio incompleto	Agriculture and Fishing	Pv	(< 500mm³)	AM	Amazon Region	PERU	South America
2017	Passive detection	25	20 to 39	Male	Black	Ensino MÃ©dio incompleto	Agriculture and Fishing	Pv	(501-10.000mm³)	MA	Amazon Region	GUYANA	South America
2017	Passive detection	21	20 to 39	Male	Black	Ensino mÃ©dio incompleto	Agriculture and Fishing	Pv	(< 500mm³)	MA	Amazon Region	FRENCH GUIANA	South America
2017	Passive detection	20	20 to 39	Male	Black	Ensino mÃ©dio incompleto	Agriculture and Fishing	Pv	(< 500mm³)	RR	Amazon Region	GUYANA	South America
2017	Passive detection	28	20 to 39	Male	Black	Ensino mÃ©dio incompleto	Agriculture and Fishing	Pv	(501-10.000mm³)	AM	Amazon Region	PERU	South America
2017	Passive detection	23	20 to 39	Female	Black	Ensino mÃ©dio incompleto	Agriculture and Fishing	Pv	(< 500mm³)	RR	Amazon Region	VENEZUELA	South America
2017	Passive detection	23	20 to 39	Female	Black	Ensino mÃ©dio incompleto	Agriculture and Fishing	Pv	(< 500mm³)	AM	Amazon Region	PERU	South America
2017	Passive detection	25	20 to 39	Female	Black	Ensino mÃ©dio incompleto	Agriculture and Fishing	Pv	(< 500mm³)	AM	Amazon Region	PERU	South America
2017	Passive detection	36	20 to 39	Male	Black	Ensino mÃ©dio incompleto	Agriculture and Fishing	Pv	(< 500mm³)	MA	Amazon Region	GUYANA	South America
2017	Passive detection	20	20 to 39	Female	Black	Ensino mÃ©dio incompleto	Agriculture and Fishing	Pv	(501-10.000mm³)	AM	Amazon Region	PERU	South America
2017	Passive detection	24	20 to 39	Female	Black	Ensino mÃ©dio incompleto	Agriculture and Fishing	Pv	(501-10.000mm³)	AM	Amazon Region	PERU	South America
2017	Passive detection	20	20 to 39	Male	Black	Ensino mÃ©dio incompleto	Agriculture and Fishing	Pv	(501-10.000mm³)	PA	Amazon Region	GUYANA	South America
2017	Passive detection	20	20 to 39	Male	Black	Ensino mÃ©dio incompleto	Agriculture and Fishing	Pv	(501-10.000mm³)	RR	Amazon Region	VENEZUELA	South America
2017	Active detection	34	20 to 39	Male	Black	Ensino MÃ©dio incompleto	Agriculture and Fishing	Pv	(501-10.000mm³)	MA	Amazon Region	GUYANA	South America
2017	Passive detection	24	20 to 39	Male	Black	Ensino mÃ©dio incompleto	Agriculture and Fishing	Pv	(501-10.000mm³)	AM	Amazon Region	PERU	South America
2017	Passive detection	27	20 to 39	Male	Black	Ensino mÃ©dio incompleto	Agriculture and Fishing	Pv	(501-10.000mm³)	MA	Amazon Region	GUYANA	South America
2017	Passive detection	20	20 to 39	Female	Black	Ensino MÃ©dio incompleto	Agriculture and Fishing	Pv	(< 500mm³)	AM	Amazon Region	PERU	South America
2017	Passive detection	28	20 to 39	Male	Black	Ensino mÃ©dio incompleto	Agriculture and Fishing	Pv	(501-10.000mm³)	RR	Amazon Region	GUYANA	South America
2017	Passive detection	25	20 to 39	Male	Black	Ensino mÃ©dio incompleto	Agriculture and Fishing	Pv	(< 500mm³)	RR	Amazon Region	GUYANA	South America
2017	Passive detection	33	20 to 39	Male	Black	Ensino MÃ©dio incompleto	Agriculture and Fishing	Pv	(< 500mm³)	AM	Amazon Region	PERU	South America
2017	Passive detection	31	20 to 39	Male	Black	Ensino mÃ©dio incompleto	Agriculture and Fishing	Pv	(< 500mm³)	AM	Amazon Region	PERU	South America
2017	Passive detection	32	20 to 39	Male	Black	Ensino MÃ©dio incompleto	Agriculture and Fishing	Pv	(501-10.000mm³)	MA	Amazon Region	GUYANA	South America
2018	Passive detection	38	20 to 39	Male	Black	Ensino MÃ©dio incompleto	Agriculture and Fishing	Pv	(10.001-100.000mm³)	RR	Amazon Region	VENEZUELA	South America
2018	Passive detection	26	20 to 39	Male	Black	Ensino mÃ©dio incompleto	Agriculture and Fishing	Pv	(501-10.000mm³)	AM	Amazon Region	PERU	South America
2018	Passive detection	26	20 to 39	Male	Black	Ensino mÃ©dio incompleto	Agriculture and Fishing	Pv	(501-10.000mm³)	RR	Amazon Region	GUYANA	South America
2018	Passive detection	21	20 to 39	Male	Black	Ensino mÃ©dio incompleto	Agriculture and Fishing	Pv	(501-10.000mm³)	AM	Amazon Region	PERU	South America
2018	Passive detection	34	20 to 39	Male	Black	Ensino mÃ©dio incompleto	Agriculture and Fishing	Pv	(< 500mm³)	RR	Amazon Region	GUYANA	South America
2018	Passive detection	29	20 to 39	Male	Black	Ensino mÃ©dio incompleto	Agriculture and Fishing	Pv	(501-10.000mm³)	RR	Amazon Region	VENEZUELA	South America
2018	Passive detection	20	20 to 39	Male	Black	Ensino mÃ©dio incompleto	Agriculture and Fishing	Pv	(501-10.000mm³)	RR	Amazon Region	VENEZUELA	South America
2018	Passive detection	26	20 to 39	Male	Black	Ensino mÃ©dio incompleto	Agriculture and Fishing	Pv	(501-10.000mm³)	RO	Amazon Region	VENEZUELA	South America
2018	Passive detection	24	20 to 39	Male	Black	Ensino MÃ©dio incompleto	Agriculture and Fishing	Pv	(501-10.000mm³)	MA	Amazon Region	FRENCH GUIANA	South America
2018	Passive detection	23	20 to 39	Male	Black	Ensino MÃ©dio incompleto	Agriculture and Fishing	Pv	(< 500mm³)	MA	Amazon Region	FRENCH GUIANA	South America
2018	Passive detection	38	20 to 39	Male	Black	Ensino MÃ©dio incompleto	Agriculture and Fishing	Pv	(501-10.000mm³)	MA	Amazon Region	FRENCH GUIANA	South America
2018	Passive detection	30	20 to 39	Male	Black	Ensino mÃ©dio incompleto	Agriculture and Fishing	Pv	(< 500mm³)	RR	Amazon Region	VENEZUELA	South America
2018	Passive detection	20	20 to 39	Male	Black	Ensino mÃ©dio incompleto	Agriculture and Fishing	Pv	(501-10.000mm³)	MA	Amazon Region	FRENCH GUIANA	South America
2018	Passive detection	29	20 to 39	Male	Black	Ensino MÃ©dio incompleto	Agriculture and Fishing	Pv	(< 500mm³)	MA	Amazon Region	VENEZUELA	South America
2018	Passive detection	21	20 to 39	Male	Black	Ensino MÃ©dio incompleto	Agriculture and Fishing	Pv	(10.001-100.000mm³)	MA	Amazon Region	FRENCH GUIANA	South America
2018	Passive detection	26	20 to 39	Male	Black	Ensino mÃ©dio incompleto	Agriculture and Fishing	Pv	(501-10.000mm³)	RR	Amazon Region	VENEZUELA	South America
2018	Passive detection	27	20 to 39	Male	Black	Ensino mÃ©dio incompleto	Agriculture and Fishing	Pv	(< 500mm³)	MA	Amazon Region	FRENCH GUIANA	South America
2018	Passive detection	25	20 to 39	Male	Black	Ensino MÃ©dio incompleto	Agriculture and Fishing	Pv	(501-10.000mm³)	RR	Amazon Region	VENEZUELA	South America
2018	Passive detection	36	20 to 39	Female	Black	Ensino MÃ©dio incompleto	Agriculture and Fishing	Pv	(< 500mm³)	RR	Amazon Region	VENEZUELA	South America
2018	Passive detection	33	20 to 39	Female	Black	Ensino mÃ©dio incompleto	Agriculture and Fishing	Pv	(501-10.000mm³)	AM	Amazon Region	PERU	South America
2018	Passive detection	21	20 to 39	Male	Black	Ensino mÃ©dio incompleto	Agriculture and Fishing	Pv	(501-10.000mm³)	RR	Amazon Region	VENEZUELA	South America
2018	Passive detection	39	20 to 39	Male	Black	Ensino MÃ©dio incompleto	Agriculture and Fishing	Pv	(501-10.000mm³)	RR	Amazon Region	GUYANA	South America
2018	Passive detection	23	20 to 39	Male	Black	Ensino mÃ©dio incompleto	Agriculture and Fishing	Pv	(< 500mm³)	MA	Amazon Region	FRENCH GUIANA	South America
2018	Passive detection	37	20 to 39	Male	Black	Ensino mÃ©dio incompleto	Agriculture and Fishing	Pv	(501-10.000mm³)	RR	Amazon Region	VENEZUELA	South America
2018	Passive detection	39	20 to 39	Male	Black	Ensino MÃ©dio incompleto	Agriculture and Fishing	Pv	(< 500mm³)	AM	Amazon Region	PERU	South America
2018	Passive detection	20	20 to 39	Female	Black	Ensino mÃ©dio incompleto	Agriculture and Fishing	Pv	(< 500mm³)	RR	Amazon Region	GUYANA	South America
2018	Passive detection	22	20 to 39	Male	Black	Ensino MÃ©dio incompleto	Agriculture and Fishing	Pv	(< 500mm³)	RR	Amazon Region	VENEZUELA	South America
2018	Passive detection	39	20 to 39	Male	Black	Ensino mÃ©dio incompleto	Agriculture and Fishing	Pv	(501-10.000mm³)	RR	Amazon Region	GUYANA	South America
2018	Passive detection	20	20 to 39	Male	Black	Ensino MÃ©dio incompleto	Agriculture and Fishing	Pv	(501-10.000mm³)	RR	Amazon Region	VENEZUELA	South America
2018	Passive detection	31	20 to 39	Male	Black	Ensino mÃ©dio incompleto	Agriculture and Fishing	Pv	(501-10.000mm³)	RR	Amazon Region	VENEZUELA	South America
2018	Passive detection	34	20 to 39	Male	Black	Ensino MÃ©dio incompleto	Agriculture and Fishing	Pv	(501-10.000mm³)	RR	Amazon Region	VENEZUELA	South America
2018	Passive detection	24	20 to 39	Male	Black	Ensino MÃ©dio incompleto	Agriculture and Fishing	Pv	(< 500mm³)	MA	Amazon Region	FRENCH GUIANA	South America
2018	Passive detection	31	20 to 39	Male	Black	Ensino mÃ©dio incompleto	Agriculture and Fishing	Pv	(10.001-100.000mm³)	RR	Amazon Region	VENEZUELA	South America
2018	Passive detection	27	20 to 39	Male	Black	Ensino mÃ©dio incompleto	Agriculture and Fishing	Pv		AM	Amazon Region	PERU	South America
2018	Passive detection	27	20 to 39	Female	Black	Ensino mÃ©dio incompleto	Agriculture and Fishing	Pv	(501-10.000mm³)	RR	Amazon Region	VENEZUELA	South America
2018	Passive detection	30	20 to 39	Male	Black	Ensino mÃ©dio incompleto	Agriculture and Fishing	Pv	(10.001-100.000mm³)	AM	Amazon Region	PERU	South America
2018	Passive detection	32	20 to 39	Male	Black	Ensino mÃ©dio incompleto	Agriculture and Fishing	Pv	(501-10.000mm³)	RR	Amazon Region	GUYANA	South America
2018	Passive detection	30	20 to 39	Male	Black	Ensino mÃ©dio incompleto	Agriculture and Fishing	Pv	(< 500mm³)	RR	Amazon Region	GUYANA	South America
2018	Passive detection	21	20 to 39	Male	Black	Ensino mÃ©dio incompleto	Agriculture and Fishing	Pv	(10.001-100.000mm³)	MA	Amazon Region	FRENCH GUIANA	South America
2018	Passive detection	38	20 to 39	Male	Black	Ensino mÃ©dio incompleto	Agriculture and Fishing	Pv	(501-10.000mm³)	RR	Amazon Region	VENEZUELA	South America
2018	Passive detection	27	20 to 39	Male	Black	Ensino mÃ©dio incompleto	Agriculture and Fishing	Pv	(501-10.000mm³)	RR	Amazon Region	VENEZUELA	South America
2018	Passive detection	32	20 to 39	Male	Black	Ensino mÃ©dio incompleto	Agriculture and Fishing	Pv	(501-10.000mm³)	RR	Amazon Region	VENEZUELA	South America
2018	Passive detection	23	20 to 39	Male	Black	Ensino MÃ©dio incompleto	Agriculture and Fishing	Pv	(501-10.000mm³)	RR	Amazon Region	VENEZUELA	South America
2018	Passive detection	29	20 to 39	Male	Black	Ensino mÃ©dio incompleto	Agriculture and Fishing	Pv		RR	Amazon Region	VENEZUELA	South America
2018	Passive detection	36	20 to 39	Female	Black	Ensino mÃ©dio incompleto	Agriculture and Fishing	Pv	(< 500mm³)	RR	Amazon Region	GUYANA	South America
2018	Passive detection	36	20 to 39	Female	Black	Ensino mÃ©dio incompleto	Agriculture and Fishing	Pv	(< 500mm³)	RR	Amazon Region	VENEZUELA	South America
2018	Passive detection	21	20 to 39	Male	Black	Ensino mÃ©dio incompleto	Agriculture and Fishing	Pv	(501-10.000mm³)	RR	Amazon Region	VENEZUELA	South America
2018	Active detection	21	20 to 39	Male	Black	Ensino mÃ©dio incompleto	Agriculture and Fishing	Pv	(< 500mm³)	MA	Amazon Region	VENEZUELA	South America
2018	Active detection	31	20 to 39	Male	Black	Ensino MÃ©dio incompleto	Agriculture and Fishing	Pv	(501-10.000mm³)	MA	Amazon Region	SURINAME	South America
2018	Passive detection	34	20 to 39	Male	Black	Ensino MÃ©dio incompleto	Agriculture and Fishing	Pv	(< 500mm³)	MA	Amazon Region	FRENCH GUIANA	South America
2018	Passive detection	21	20 to 39	Male	Black	Ensino mÃ©dio incompleto	Agriculture and Fishing	Pv	(< 500mm³)	RR	Amazon Region	VENEZUELA	South America
2019	Passive detection	32	20 to 39	Male	Black	Ensino mÃ©dio incompleto	Agriculture and Fishing	Pv	(501-10.000mm³)	AM	Amazon Region	PERU	South America
2019	Passive detection	33	20 to 39	Male	Black	Ensino mÃ©dio incompleto	Agriculture and Fishing	Pv	(501-10.000mm³)	RR	Amazon Region	GUYANA	South America
2019	Passive detection	22	20 to 39	Male	Black	Ensino mÃ©dio incompleto	Agriculture and Fishing	Pv	(< 500mm³)	RR	Amazon Region	VENEZUELA	South America
2019	Passive detection	31	20 to 39	Male	Black	Ensino MÃ©dio incompleto	Agriculture and Fishing	Pv	(501-10.000mm³)	RR	Amazon Region	VENEZUELA	South America
2019	Passive detection	24	20 to 39	Male	Black	Ensino MÃ©dio incompleto	Agriculture and Fishing	Pv	(< 500mm³)	RR	Amazon Region	VENEZUELA	South America
2019	Passive detection	28	20 to 39	Female	Black	Ensino mÃ©dio incompleto	Agriculture and Fishing	Pv	(501-10.000mm³)	AM	Amazon Region	PERU	South America
2019	Passive detection	24	20 to 39	Male	Black	Ensino mÃ©dio incompleto	Agriculture and Fishing	Pv	(501-10.000mm³)	AM	Amazon Region	PERU	South America
2019	Passive detection	30	20 to 39	Male	Black	Ensino MÃ©dio incompleto	Agriculture and Fishing	Pv	(501-10.000mm³)	PA	Amazon Region	GUYANA	South America
2019	Passive detection	37	20 to 39	Male	Black	Ensino MÃ©dio incompleto	Agriculture and Fishing	Pv	(< 500mm³)	RO	Amazon Region	BOLIVIA	South America
2019	Passive detection	27	20 to 39	Male	Black	Ensino MÃ©dio incompleto	Agriculture and Fishing	Pv	(501-10.000mm³)	AP	Amazon Region	FRENCH GUIANA	South America
2019	Passive detection	28	20 to 39	Male	Black	Ensino mÃ©dio incompleto	Agriculture and Fishing	Pv	(10.001-100.000mm³)	RR	Amazon Region	GUYANA	South America
2019	Passive detection	21	20 to 39	Male	Black	Ensino mÃ©dio incompleto	Agriculture and Fishing	Pv	(< 500mm³)	RR	Amazon Region	VENEZUELA	South America
2019	Passive detection	39	20 to 39	Male	Black	Ensino MÃ©dio incompleto	Agriculture and Fishing	Pv	(501-10.000mm³)	RO	Amazon Region	BOLIVIA	South America
2019	Passive detection	31	20 to 39	Female	Black	Ensino MÃ©dio incompleto	Agriculture and Fishing	Pv	(501-10.000mm³)	RR	Amazon Region	VENEZUELA	South America
2019	Passive detection	23	20 to 39	Male	Black	Ensino mÃ©dio incompleto	Agriculture and Fishing	Pv	(501-10.000mm³)	RR	Amazon Region	VENEZUELA	South America
2019	Active detection	26	20 to 39	Female	Black	Ensino mÃ©dio incompleto	Agriculture and Fishing	Pv	(< 500mm³)	RR	Amazon Region	GUYANA	South America
2019	Passive detection	24	20 to 39	Male	Black	Ensino mÃ©dio incompleto	Agriculture and Fishing	Pv	(501-10.000mm³)	RR	Amazon Region	VENEZUELA	South America
2019	Passive detection	26	20 to 39	Male	Black	Ensino mÃ©dio incompleto	Agriculture and Fishing	Pv	(< 500mm³)	RR	Amazon Region	VENEZUELA	South America
2019	Passive detection	29	20 to 39	Male	Black	Ensino mÃ©dio incompleto	Agriculture and Fishing	Pv	(501-10.000mm³)	RR	Amazon Region	GUYANA	South America
2019	Active detection	34	20 to 39	Male	Black	Ensino MÃ©dio incompleto	Agriculture and Fishing	Pv	(< 500mm³)	AM	Amazon Region	PERU	South America
2019	Passive detection	29	20 to 39	Male	Black	Ensino MÃ©dio incompleto	Agriculture and Fishing	Pv	(501-10.000mm³)	AM	Amazon Region	PERU	South America
2019	Passive detection	27	20 to 39	Male	Black	Ensino MÃ©dio incompleto	Agriculture and Fishing	Pv	(501-10.000mm³)	RR	Amazon Region	VENEZUELA	South America
2019	Passive detection	24	20 to 39	Male	Black	Ensino MÃ©dio incompleto	Agriculture and Fishing	Pv	(10.001-100.000mm³)	RR	Amazon Region	VENEZUELA	South America
2019	Passive detection	39	20 to 39	Male	Black	Ensino MÃ©dio incompleto	Agriculture and Fishing	Pv	(501-10.000mm³)	RR	Amazon Region	VENEZUELA	South America
2019	Active detection	22	20 to 39	Female	Black	Ensino mÃ©dio incompleto	Agriculture and Fishing	Pv	(501-10.000mm³)	MA	Amazon Region	VENEZUELA	South America
2019	Passive detection	28	20 to 39	Male	Black	Ensino mÃ©dio incompleto	Agriculture and Fishing	Pv	(501-10.000mm³)	RO	Amazon Region	BOLIVIA	South America
2019	Passive detection	22	20 to 39	Male	Black	Ensino mÃ©dio incompleto	Agriculture and Fishing	Pv	(501-10.000mm³)	RR	Amazon Region	VENEZUELA	South America
2019	Active detection	38	20 to 39	Male	Black	Ensino mÃ©dio incompleto	Agriculture and Fishing	Pv	(10.001-100.000mm³)	RR	Amazon Region	VENEZUELA	South America
2019	Passive detection	24	20 to 39	Male	Black	Ensino mÃ©dio incompleto	Agriculture and Fishing	Pv	(501-10.000mm³)	RR	Amazon Region	VENEZUELA	South America
2019	Passive detection	20	20 to 39	Male	Black	Ensino MÃ©dio incompleto	Agriculture and Fishing	Pv	(10.001-100.000mm³)	RR	Amazon Region	VENEZUELA	South America
2019	Passive detection	32	20 to 39	Male	Black	Ensino MÃ©dio incompleto	Agriculture and Fishing	Pv	(501-10.000mm³)	AM	Amazon Region	PERU	South America
2019	Active detection	29	20 to 39	Male	Black	Ensino MÃ©dio incompleto	Agriculture and Fishing	Pv	(501-10.000mm³)	MA	Amazon Region	FRENCH GUIANA	South America
2020	Passive detection	28	20 to 39	Male	Black	Ensino mÃ©dio incompleto	Agriculture and Fishing	Pv	(< 500mm³)	RO	Amazon Region	BOLIVIA	South America
2020	Passive detection	28	20 to 39	Male	Black	Ensino MÃ©dio incompleto	Agriculture and Fishing	Pv	(< 500mm³)	RO	Amazon Region	BOLIVIA	South America
2020	Passive detection	29	20 to 39	Male	Black	Ensino mÃ©dio incompleto	Agriculture and Fishing	Pv	(< 500mm³)	AM	Amazon Region	PERU	South America
2020	Passive detection	39	20 to 39	Female	Black	Ensino MÃ©dio incompleto	Agriculture and Fishing	Pv	(< 500mm³)	RR	Amazon Region	VENEZUELA	South America
2020	Passive detection	22	20 to 39	Male	Black	Ensino mÃ©dio incompleto	Agriculture and Fishing	Pv	(< 500mm³)	RO	Amazon Region	BOLIVIA	South America
2020	Passive detection	21	20 to 39	Male	Black	Ensino MÃ©dio incompleto	Agriculture and Fishing	Pv	(501-10.000mm³)	AC	Amazon Region	BOLIVIA	South America
2020	Passive detection	27	20 to 39	Male	Black	Ensino MÃ©dio incompleto	Agriculture and Fishing	Pv	(< 500mm³)	MA	Amazon Region	FRENCH GUIANA	South America
2020	Passive detection	24	20 to 39	Male	Black	Ensino MÃ©dio incompleto	Agriculture and Fishing	Pv	(501-10.000mm³)	RO	Amazon Region	BOLIVIA	South America
2020	Passive detection	26	20 to 39	Male	Black	Ensino mÃ©dio incompleto	Agriculture and Fishing	Pv	(501-10.000mm³)	MA	Amazon Region	GUYANA	South America
2020	Passive detection	21	20 to 39	Female	Black	Ensino mÃ©dio incompleto	Agriculture and Fishing	Pv	(< 500mm³)	RR	Amazon Region	VENEZUELA	South America
2020	Passive detection	23	20 to 39	Male	Black	Ensino mÃ©dio incompleto	Agriculture and Fishing	Pv		RR	Amazon Region	VENEZUELA	South America
2021	Passive detection	35	20 to 39	Male	Black	Ensino mÃ©dio incompleto	Agriculture and Fishing	Pv	(501-10.000mm³)	RR	Amazon Region	VENEZUELA	South America
2021	Passive detection	25	20 to 39	Male	Black	Ensino MÃ©dio incompleto	Agriculture and Fishing	Pv	(501-10.000mm³)	RO	Amazon Region	BOLIVIA	South America
2021	Passive detection	35	20 to 39	Male	Black	Ensino MÃ©dio incompleto	Agriculture and Fishing	Pv	(< 500mm³)	AM	Amazon Region	PERU	South America
2021	Passive detection	25	20 to 39	Male	Black	Ensino mÃ©dio incompleto	Agriculture and Fishing	Pv	(501-10.000mm³)	RR	Amazon Region	VENEZUELA	South America
2021	Passive detection	23	20 to 39	Male	Black	Ensino mÃ©dio incompleto	Agriculture and Fishing	Pv	(< 500mm³)	AM	Amazon Region	PERU	South America
2021	Passive detection	34	20 to 39	Male	Black	Ensino mÃ©dio incompleto	Agriculture and Fishing	Pv	(< 500mm³)	RR	Amazon Region	GUYANA	South America
2021	Passive detection	25	20 to 39	Male	Black	Ensino MÃ©dio incompleto	Agriculture and Fishing	Pv	(501-10.000mm³)	AC	Amazon Region	BOLIVIA	South America
2021	Passive detection	24	20 to 39	Male	Black	Ensino mÃ©dio incompleto	Agriculture and Fishing	Pv	(501-10.000mm³)	AM	Amazon Region	PERU	South America
2021	Passive detection	26	20 to 39	Male	Black	Ensino MÃ©dio incompleto	Agriculture and Fishing	Pv	(< 500mm³)	AM	Amazon Region	PERU	South America
2021	Passive detection	23	20 to 39	Male	Black	Ensino MÃ©dio incompleto	Agriculture and Fishing	Pv		RR	Amazon Region	VENEZUELA	South America
2021	Passive detection	27	20 to 39	Male	Black	Ensino mÃ©dio incompleto	Agriculture and Fishing	Pv	(501-10.000mm³)	RR	Amazon Region	VENEZUELA	South America
2021	Passive detection	38	20 to 39	Male	Black	Ensino mÃ©dio incompleto	Agriculture and Fishing	Pv	(10.001-100.000mm³)	RO	Amazon Region	BOLIVIA	South America
2021	Passive detection	34	20 to 39	Female	Black	Ensino MÃ©dio incompleto	Agriculture and Fishing	Pv	(< 500mm³)	AC	Amazon Region	BOLIVIA	South America
2021	Passive detection	28	20 to 39	Male	Black	Ensino mÃ©dio incompleto	Agriculture and Fishing	Pv	(501-10.000mm³)	AC	Amazon Region	BOLIVIA	South America
2021	Passive detection	37	20 to 39	Male	Black	Ensino mÃ©dio incompleto	Agriculture and Fishing	Pv	(501-10.000mm³)	AC	Amazon Region	BOLIVIA	South America
2021	Passive detection	37	20 to 39	Male	Black	Ensino mÃ©dio incompleto	Agriculture and Fishing	Pv	(< 500mm³)	AM	Amazon Region	PERU	South America
2021	Passive detection	26	20 to 39	Male	Black	Ensino MÃ©dio incompleto	Agriculture and Fishing	Pv	(10.001-100.000mm³)	RO	Amazon Region	BOLIVIA	South America
2021	Passive detection	28	20 to 39	Male	Black	Ensino MÃ©dio incompleto	Agriculture and Fishing	Pv	(< 500mm³)	AM	Amazon Region	PERU	South America
2021	Active detection	21	20 to 39	Female	Black	Ensino mÃ©dio incompleto	Agriculture and Fishing	Pv	(< 500mm³)	MA	Amazon Region	FRENCH GUIANA	South America
2021	Passive detection	27	20 to 39	Male	Black	Ensino MÃ©dio incompleto	Agriculture and Fishing	Pv	(< 500mm³)	AM	Amazon Region	PERU	South America
2021	Passive detection	25	20 to 39	Male	Black	Ensino mÃ©dio incompleto	Agriculture and Fishing	Pv	(501-10.000mm³)	RO	Amazon Region	BOLIVIA	South America
2021	Passive detection	29	20 to 39	Male	Black	Ensino mÃ©dio incompleto	Agriculture and Fishing	Pv	(501-10.000mm³)	RR	Amazon Region	GUYANA	South America
2021	Passive detection	22	20 to 39	Male	Black	Ensino mÃ©dio incompleto	Agriculture and Fishing	Pv	(501-10.000mm³)	MA	Amazon Region	VENEZUELA	South America
2021	Passive detection	35	20 to 39	Female	Black	Ensino mÃ©dio incompleto	Agriculture and Fishing	Pv		RR	Amazon Region	VENEZUELA	South America
2022	Passive detection	31	20 to 39	Male	Black	Ensino mÃ©dio incompleto	Agriculture and Fishing	Pv	(501-10.000mm³)	AM	Amazon Region	PERU	South America
2022	Passive detection	22	20 to 39	Male	Black	Ensino mÃ©dio incompleto	Agriculture and Fishing	Pv	(< 500mm³)	MA	Amazon Region	GUYANA	South America
2022	Passive detection	25	20 to 39	Male	Black	Ensino mÃ©dio incompleto	Agriculture and Fishing	Pv	(10.001-100.000mm³)	AM	Amazon Region	PERU	South America
2022	Passive detection	24	20 to 39	Male	Black	Ensino mÃ©dio incompleto	Agriculture and Fishing	Pv	(< 500mm³)	AM	Amazon Region	PERU	South America
2022	Active detection	23	20 to 39	Male	Black	Ensino MÃ©dio incompleto	Agriculture and Fishing	Pv	(501-10.000mm³)	AM	Amazon Region	PERU	South America
2022	Passive detection	34	20 to 39	Female	Black	Ensino MÃ©dio incompleto	Agriculture and Fishing	Pv	(501-10.000mm³)	AM	Amazon Region	PERU	South America
2022	Passive detection	35	20 to 39	Male	Black	Ensino mÃ©dio incompleto	Agriculture and Fishing	Pv	(< 500mm³)	AM	Amazon Region	PERU	South America
2022	Passive detection	34	20 to 39	Male	Black	Ensino mÃ©dio incompleto	Agriculture and Fishing	Pv	(501-10.000mm³)	AC	Amazon Region	BOLIVIA	South America
2022	Passive detection	29	20 to 39	Female	Black	Ensino MÃ©dio incompleto	Agriculture and Fishing	Pv	(< 500mm³)	AM	Amazon Region	PERU	South America
2022	Passive detection	28	20 to 39	Male	Black	Ensino mÃ©dio incompleto	Agriculture and Fishing	Pv	(501-10.000mm³)	AM	Amazon Region	PERU	South America
2022	Passive detection	29	20 to 39	Male	Black	Ensino mÃ©dio incompleto	Agriculture and Fishing	Pv	(< 500mm³)	AC	Amazon Region	BOLIVIA	South America
2022	Passive detection	30	20 to 39	Male	Black	Ensino mÃ©dio incompleto	Agriculture and Fishing	Pv		RO	Amazon Region	BOLIVIA	South America
2022	Passive detection	28	20 to 39	Male	Black	Ensino mÃ©dio incompleto	Agriculture and Fishing	Pv	(501-10.000mm³)	RR	Amazon Region	VENEZUELA	South America
2022	Passive detection	34	20 to 39	Male	Black	Ensino mÃ©dio incompleto	Agriculture and Fishing	Pv	(501-10.000mm³)	AC	Amazon Region	BOLIVIA	South America
2022	Passive detection	26	20 to 39	Male	Black	Ensino mÃ©dio incompleto	Agriculture and Fishing	Pv	(501-10.000mm³)	AC	Amazon Region	BOLIVIA	South America
2022	Passive detection	34	20 to 39	Male	Black	Ensino MÃ©dio incompleto	Agriculture and Fishing	Pv	(501-10.000mm³)	RO	Amazon Region	BOLIVIA	South America
2022	Passive detection	33	20 to 39	Male	Black	Ensino mÃ©dio incompleto	Agriculture and Fishing	Pv	(501-10.000mm³)	AM	Amazon Region	PERU	South America
2022	Active detection	30	20 to 39	Male	Black	Ensino mÃ©dio incompleto	Agriculture and Fishing	Pv	(501-10.000mm³)	MA	Amazon Region	FRENCH GUIANA	South America
2022	Passive detection	23	20 to 39	Male	Black	Ensino mÃ©dio incompleto	Agriculture and Fishing	Pv	(10.001-100.000mm³)	RR	Amazon Region	VENEZUELA	South America
2022	Passive detection	32	20 to 39	Male	Black	Ensino MÃ©dio incompleto	Agriculture and Fishing	Pv	(501-10.000mm³)	AM	Amazon Region	PERU	South America
2022	Active detection	22	20 to 39	Female	Black	Ensino MÃ©dio incompleto	Agriculture and Fishing	Pv	(< 500mm³)	AM	Amazon Region	PERU	South America
2022	Passive detection	20	20 to 39	Female	Black	Ensino MÃ©dio incompleto	Agriculture and Fishing	Pv	(501-10.000mm³)	AM	Amazon Region	PERU	South America
2022	Passive detection	32	20 to 39	Male	Black	Ensino mÃ©dio incompleto	Agriculture and Fishing	Pv	(< 500mm³)	RR	Amazon Region	VENEZUELA	South America
2022	Passive detection	20	20 to 39	Male	Black	Ensino mÃ©dio incompleto	Agriculture and Fishing	Pv	(501-10.000mm³)	AC	Amazon Region	BOLIVIA	South America
2022	Passive detection	39	20 to 39	Male	Black	Ensino mÃ©dio incompleto	Agriculture and Fishing	Pv		RR	Amazon Region	GUYANA	South America
2022	Passive detection	24	20 to 39	Female	Black	Ensino mÃ©dio incompleto	Agriculture and Fishing	Pv	(501-10.000mm³)	AM	Amazon Region	PERU	South America
2022	Passive detection	29	20 to 39	Male	Black	Ensino MÃ©dio incompleto	Agriculture and Fishing	Pv	(501-10.000mm³)	AM	Amazon Region	PERU	South America
2022	Passive detection	27	20 to 39	Male	Black	Ensino MÃ©dio incompleto	Agriculture and Fishing	Pv	(501-10.000mm³)	AC	Amazon Region	BOLIVIA	South America
2007	Unknown/Blank	39	20 to 39	Male	Black	Ensino mÃ©dio incompleto	Agriculture and Fishing	Pv	(< 500mm³)	PI	Extra-Amazon Region	SURINAME	South America
2014	Passive detection	28	20 to 39	Male	Black	Ensino MÃ©dio incompleto	Agriculture and Fishing	Pv	(501-10.000mm³)	SP	Extra-Amazon Region	FRENCH GUIANA	South America
2018	Passive detection	31	20 to 39	Male	Black	Ensino mÃ©dio incompleto	Agriculture and Fishing	Pv	(501-10.000mm³)	PI	Extra-Amazon Region	SURINAME	South America
2022	Passive detection	24	20 to 39	Male	Black	Ensino mÃ©dio incompleto	Agriculture and Fishing	Pv	(< 500mm³)	SP	Extra-Amazon Region	VENEZUELA	South America
2018	Passive detection	44	40 to 59	Male	Black	Ensino mÃ©dio incompleto	Agriculture and Fishing	Mixed	(10.001-100.000mm³)	RR	Amazon Region	GUYANA	South America
2011	Passive detection	50	40 to 59	Male	Black	Ensino MÃ©dio incompleto	Agriculture and Fishing	Pf	(10.001-100.000mm³)	AP	Amazon Region	FRENCH GUIANA	South America
2012	Passive detection	43	40 to 59	Male	Black	Ensino mÃ©dio incompleto	Agriculture and Fishing	Pf	(< 500mm³)	AM	Amazon Region	PERU	South America
2012	Active detection	44	40 to 59	Male	Black	Ensino MÃ©dio incompleto	Agriculture and Fishing	Pf		MA	Amazon Region	FRENCH GUIANA	South America
2012	Passive detection	46	40 to 59	Female	Black	Ensino MÃ©dio incompleto	Agriculture and Fishing	Pf	(< 500mm³)	AM	Amazon Region	FRENCH GUIANA	South America
2012	Passive detection	40	40 to 59	Female	Black	Ensino mÃ©dio incompleto	Agriculture and Fishing	Pf	(501-10.000mm³)	AP	Amazon Region	FRENCH GUIANA	South America
2012	Passive detection	56	40 to 59	Male	Black	Ensino MÃ©dio incompleto	Agriculture and Fishing	Pf	(501-10.000mm³)	AM	Amazon Region	PERU	South America
2013	Passive detection	40	40 to 59	Male	Black	Ensino mÃ©dio incompleto	Agriculture and Fishing	Pf	(501-10.000mm³)	AM	Amazon Region	PERU	South America
2014	Passive detection	41	40 to 59	Male	Black	Ensino mÃ©dio incompleto	Agriculture and Fishing	Pf	(501-10.000mm³)	RO	Amazon Region	COLOMBIA	South America
2014	Passive detection	41	40 to 59	Male	Black	Ensino mÃ©dio incompleto	Agriculture and Fishing	Pf	(< 500mm³)	MT	Amazon Region	GUYANA	South America
2015	Passive detection	48	40 to 59	Male	Black	Ensino mÃ©dio incompleto	Agriculture and Fishing	Pf	(501-10.000mm³)	AM	Amazon Region	PERU	South America
2015	Passive detection	53	40 to 59	Male	Black	Ensino MÃ©dio incompleto	Agriculture and Fishing	Pf	(501-10.000mm³)	AM	Amazon Region	PERU	South America
2015	Passive detection	51	40 to 59	Male	Black	Ensino MÃ©dio incompleto	Agriculture and Fishing	Pf	(< 500mm³)	AM	Amazon Region	PERU	South America
2015	Passive detection	53	40 to 59	Male	Black	Ensino MÃ©dio incompleto	Agriculture and Fishing	Pf	(< 500mm³)	AC	Amazon Region	VENEZUELA	South America
2015	Passive detection	46	40 to 59	Male	Black	Ensino MÃ©dio incompleto	Agriculture and Fishing	Pf	(501-10.000mm³)	AM	Amazon Region	PERU	South America
2015	Active detection	50	40 to 59	Male	Black	Ensino MÃ©dio incompleto	Agriculture and Fishing	Pf	(< 500mm³)	AM	Amazon Region	PERU	South America
2017	Passive detection	46	40 to 59	Female	Black	Ensino MÃ©dio incompleto	Agriculture and Fishing	Pf	(< 500mm³)	RR	Amazon Region	VENEZUELA	South America
2017	Passive detection	55	40 to 59	Female	Black	Ensino mÃ©dio incompleto	Agriculture and Fishing	Pf	(< 500mm³)	RR	Amazon Region	VENEZUELA	South America
2017	Passive detection	46	40 to 59	Female	Black	Ensino mÃ©dio incompleto	Agriculture and Fishing	Pf	(< 500mm³)	RR	Amazon Region	GUYANA	South America
2017	Passive detection	44	40 to 59	Male	Black	Ensino MÃ©dio incompleto	Agriculture and Fishing	Pf	(< 500mm³)	RR	Amazon Region	GUYANA	South America
2020	Passive detection	41	40 to 59	Male	Black	Ensino MÃ©dio incompleto	Agriculture and Fishing	Pf	(501-10.000mm³)	MA	Amazon Region	GUYANA	South America
2021	Passive detection	40	40 to 59	Male	Black	Ensino MÃ©dio incompleto	Agriculture and Fishing	Pf	(< 500mm³)	RR	Amazon Region	GUYANA	South America
2022	Active detection	41	40 to 59	Female	Black	Ensino mÃ©dio incompleto	Agriculture and Fishing	Pf	(< 500mm³)	AM	Amazon Region	PERU	South America
2011	Passive detection	40	40 to 59	Male	Black	Ensino MÃ©dio incompleto	Agriculture and Fishing	Pv	(501-10.000mm³)	MT	Amazon Region	PARAGUAY	South America
2011	Passive detection	48	40 to 59	Female	Black	Ensino MÃ©dio incompleto	Agriculture and Fishing	Pv	(501-10.000mm³)	PA	Amazon Region	FRENCH GUIANA	South America
2011	Passive detection	40	40 to 59	Male	Black	Ensino MÃ©dio incompleto	Agriculture and Fishing	Pv	(501-10.000mm³)	PA	Amazon Region	FRENCH GUIANA	South America
2012	Passive detection	40	40 to 59	Female	Black	Ensino MÃ©dio incompleto	Agriculture and Fishing	Pv	(501-10.000mm³)	RR	Amazon Region	GUYANA	South America
2012	Passive detection	49	40 to 59	Male	Black	Ensino mÃ©dio incompleto	Agriculture and Fishing	Pv	(< 500mm³)	RR	Amazon Region	GUYANA	South America
2012	Passive detection	45	40 to 59	Male	Black	Ensino mÃ©dio incompleto	Agriculture and Fishing	Pv	(501-10.000mm³)	AM	Amazon Region	PERU	South America
2012	Passive detection	50	40 to 59	Male	Black	Ensino MÃ©dio incompleto	Agriculture and Fishing	Pv	(501-10.000mm³)	AM	Amazon Region	PERU	South America
2012	Active detection	52	40 to 59	Male	Black	Ensino MÃ©dio incompleto	Agriculture and Fishing	Pv	(< 500mm³)	RR	Amazon Region	GUYANA	South America
2012	Passive detection	46	40 to 59	Male	Black	Ensino mÃ©dio incompleto	Agriculture and Fishing	Pv	(< 500mm³)	AM	Amazon Region	PERU	South America
2012	Passive detection	50	40 to 59	Female	Black	Ensino MÃ©dio incompleto	Agriculture and Fishing	Pv	(< 500mm³)	RR	Amazon Region	VENEZUELA	South America
2013	Passive detection	49	40 to 59	Male	Black	Ensino MÃ©dio incompleto	Agriculture and Fishing	Pv	(501-10.000mm³)	AP	Amazon Region	FRENCH GUIANA	South America
2013	Passive detection	40	40 to 59	Female	Black	Ensino mÃ©dio incompleto	Agriculture and Fishing	Pv	(< 500mm³)	AM	Amazon Region	PERU	South America
2013	Passive detection	41	40 to 59	Male	Black	Ensino MÃ©dio incompleto	Agriculture and Fishing	Pv	(>100.000mm³)	RR	Amazon Region	VENEZUELA	South America
2013	Passive detection	45	40 to 59	Male	Black	Ensino mÃ©dio incompleto	Agriculture and Fishing	Pv	(< 500mm³)	AM	Amazon Region	PERU	South America
2013	Passive detection	47	40 to 59	Female	Black	Ensino mÃ©dio incompleto	Agriculture and Fishing	Pv	(501-10.000mm³)	RR	Amazon Region	VENEZUELA	South America
2014	Passive detection	46	40 to 59	Male	Black	Ensino mÃ©dio incompleto	Agriculture and Fishing	Pv	(< 500mm³)	RR	Amazon Region	GUYANA	South America
2014	Passive detection	46	40 to 59	Female	Black	Ensino MÃ©dio incompleto	Agriculture and Fishing	Pv	(501-10.000mm³)	PA	Amazon Region	GUYANA	South America
2014	Active detection	42	40 to 59	Male	Black	Ensino MÃ©dio incompleto	Agriculture and Fishing	Pv	(< 500mm³)	AM	Amazon Region	PERU	South America
2014	Passive detection	55	40 to 59	Male	Black	Ensino MÃ©dio incompleto	Agriculture and Fishing	Pv	(501-10.000mm³)	RR	Amazon Region	GUYANA	South America
2014	Active detection	42	40 to 59	Female	Black	Ensino mÃ©dio incompleto	Agriculture and Fishing	Pv	(501-10.000mm³)	AM	Amazon Region	PERU	South America
2014	Active detection	57	40 to 59	Female	Black	Ensino MÃ©dio incompleto	Agriculture and Fishing	Pv	(< 500mm³)	MA	Amazon Region	FRENCH GUIANA	South America
2014	Passive detection	43	40 to 59	Male	Black	Ensino mÃ©dio incompleto	Agriculture and Fishing	Pv	(< 500mm³)	MA	Amazon Region	FRENCH GUIANA	South America
2015	Passive detection	43	40 to 59	Male	Black	Ensino MÃ©dio incompleto	Agriculture and Fishing	Pv	(501-10.000mm³)	AM	Amazon Region	PERU	South America
2015	Passive detection	42	40 to 59	Male	Black	Ensino mÃ©dio incompleto	Agriculture and Fishing	Pv	(501-10.000mm³)	MA	Amazon Region	GUYANA	South America
2015	Passive detection	45	40 to 59	Male	Black	Ensino MÃ©dio incompleto	Agriculture and Fishing	Pv	(< 500mm³)	AM	Amazon Region	PERU	South America
2015	Passive detection	41	40 to 59	Male	Black	Ensino mÃ©dio incompleto	Agriculture and Fishing	Pv	(501-10.000mm³)	AM	Amazon Region	PERU	South America
2015	Passive detection	55	40 to 59	Male	Black	Ensino mÃ©dio incompleto	Agriculture and Fishing	Pv	(501-10.000mm³)	AM	Amazon Region	PERU	South America
2015	Passive detection	43	40 to 59	Male	Black	Ensino MÃ©dio incompleto	Agriculture and Fishing	Pv	(501-10.000mm³)	AM	Amazon Region	PERU	South America
2015	Passive detection	48	40 to 59	Female	Black	Ensino mÃ©dio incompleto	Agriculture and Fishing	Pv	(501-10.000mm³)	RR	Amazon Region	VENEZUELA	South America
2016	Passive detection	46	40 to 59	Female	Black	Ensino MÃ©dio incompleto	Agriculture and Fishing	Pv	(< 500mm³)	AM	Amazon Region	GUYANA	South America
2016	Passive detection	53	40 to 59	Male	Black	Ensino MÃ©dio incompleto	Agriculture and Fishing	Pv	(< 500mm³)	AM	Amazon Region	PERU	South America
2016	Passive detection	40	40 to 59	Male	Black	Ensino MÃ©dio incompleto	Agriculture and Fishing	Pv	(10.001-100.000mm³)	AM	Amazon Region	PERU	South America
2016	Passive detection	43	40 to 59	Male	Black	Ensino mÃ©dio incompleto	Agriculture and Fishing	Pv	(501-10.000mm³)	RR	Amazon Region	VENEZUELA	South America
2016	Passive detection	53	40 to 59	Female	Black	Ensino MÃ©dio incompleto	Agriculture and Fishing	Pv	(< 500mm³)	RR	Amazon Region	VENEZUELA	South America
2016	Passive detection	54	40 to 59	Male	Black	Ensino mÃ©dio incompleto	Agriculture and Fishing	Pv	(501-10.000mm³)	AM	Amazon Region	PERU	South America
2016	Passive detection	43	40 to 59	Male	Black	Ensino mÃ©dio incompleto	Agriculture and Fishing	Pv	(501-10.000mm³)	AM	Amazon Region	PERU	South America
2016	Passive detection	43	40 to 59	Male	Black	Ensino MÃ©dio incompleto	Agriculture and Fishing	Pv	(< 500mm³)	AM	Amazon Region	PERU	South America
2016	Passive detection	40	40 to 59	Male	Black	Ensino mÃ©dio incompleto	Agriculture and Fishing	Pv	(501-10.000mm³)	AM	Amazon Region	PERU	South America
2016	Passive detection	48	40 to 59	Male	Black	Ensino mÃ©dio incompleto	Agriculture and Fishing	Pv	(501-10.000mm³)	AM	Amazon Region	PERU	South America
2017	Passive detection	47	40 to 59	Male	Black	Ensino MÃ©dio incompleto	Agriculture and Fishing	Pv	(501-10.000mm³)	MA	Amazon Region	FRENCH GUIANA	South America
2017	Passive detection	48	40 to 59	Male	Black	Ensino mÃ©dio incompleto	Agriculture and Fishing	Pv	(< 500mm³)	RO	Amazon Region	BOLIVIA	South America
2017	Passive detection	47	40 to 59	Male	Black	Ensino mÃ©dio incompleto	Agriculture and Fishing	Pv	(< 500mm³)	RR	Amazon Region	VENEZUELA	South America
2017	Passive detection	41	40 to 59	Male	Black	Ensino MÃ©dio incompleto	Agriculture and Fishing	Pv	(< 500mm³)	RR	Amazon Region	GUYANA	South America
2017	Passive detection	56	40 to 59	Male	Black	Ensino mÃ©dio incompleto	Agriculture and Fishing	Pv	(501-10.000mm³)	RR	Amazon Region	VENEZUELA	South America
2017	Active detection	43	40 to 59	Male	Black	Ensino MÃ©dio incompleto	Agriculture and Fishing	Pv	(< 500mm³)	AM	Amazon Region	PERU	South America
2017	Passive detection	56	40 to 59	Female	Black	Ensino mÃ©dio incompleto	Agriculture and Fishing	Pv	(< 500mm³)	RR	Amazon Region	GUYANA	South America
2018	Passive detection	58	40 to 59	Male	Black	Ensino MÃ©dio incompleto	Agriculture and Fishing	Pv	(501-10.000mm³)	RR	Amazon Region	VENEZUELA	South America
2018	Passive detection	53	40 to 59	Female	Black	Ensino mÃ©dio incompleto	Agriculture and Fishing	Pv	(501-10.000mm³)	RR	Amazon Region	VENEZUELA	South America
2018	Passive detection	50	40 to 59	Male	Black	Ensino mÃ©dio incompleto	Agriculture and Fishing	Pv	(< 500mm³)	RO	Amazon Region	BOLIVIA	South America
2018	Passive detection	41	40 to 59	Female	Black	Ensino MÃ©dio incompleto	Agriculture and Fishing	Pv	(501-10.000mm³)	RR	Amazon Region	VENEZUELA	South America
2018	Passive detection	40	40 to 59	Male	Black	Ensino mÃ©dio incompleto	Agriculture and Fishing	Pv	(< 500mm³)	RO	Amazon Region	BOLIVIA	South America
2018	Passive detection	54	40 to 59	Male	Black	Ensino MÃ©dio incompleto	Agriculture and Fishing	Pv	(501-10.000mm³)	RR	Amazon Region	GUYANA	South America
2018	Passive detection	41	40 to 59	Male	Black	Ensino MÃ©dio incompleto	Agriculture and Fishing	Pv	(< 500mm³)	RR	Amazon Region	GUYANA	South America
2018	Active detection	49	40 to 59	Male	Black	Ensino MÃ©dio incompleto	Agriculture and Fishing	Pv	(< 500mm³)	RR	Amazon Region	VENEZUELA	South America
2018	Passive detection	45	40 to 59	Male	Black	Ensino mÃ©dio incompleto	Agriculture and Fishing	Pv	(501-10.000mm³)	RR	Amazon Region	VENEZUELA	South America
2018	Active detection	41	40 to 59	Male	Black	Ensino MÃ©dio incompleto	Agriculture and Fishing	Pv	(501-10.000mm³)	PA	Amazon Region	FRENCH GUIANA	South America
2018	Passive detection	53	40 to 59	Male	Black	Ensino mÃ©dio incompleto	Agriculture and Fishing	Pv	(501-10.000mm³)	AM	Amazon Region	PERU	South America
2018	Passive detection	44	40 to 59	Male	Black	Ensino mÃ©dio incompleto	Agriculture and Fishing	Pv	(501-10.000mm³)	RR	Amazon Region	VENEZUELA	South America
2018	Passive detection	53	40 to 59	Male	Black	Ensino mÃ©dio incompleto	Agriculture and Fishing	Pv	(< 500mm³)	AM	Amazon Region	PERU	South America
2019	Passive detection	48	40 to 59	Male	Black	Ensino MÃ©dio incompleto	Agriculture and Fishing	Pv	(501-10.000mm³)	RR	Amazon Region	VENEZUELA	South America
2019	Passive detection	42	40 to 59	Male	Black	Ensino mÃ©dio incompleto	Agriculture and Fishing	Pv	(501-10.000mm³)	RR	Amazon Region	VENEZUELA	South America
2019	Passive detection	45	40 to 59	Male	Black	Ensino MÃ©dio incompleto	Agriculture and Fishing	Pv	(501-10.000mm³)	AM	Amazon Region	PERU	South America
2019	Passive detection	49	40 to 59	Male	Black	Ensino MÃ©dio incompleto	Agriculture and Fishing	Pv	(< 500mm³)	AC	Amazon Region	BOLIVIA	South America
2019	Passive detection	46	40 to 59	Male	Black	Ensino mÃ©dio incompleto	Agriculture and Fishing	Pv	(501-10.000mm³)	RO	Amazon Region	BOLIVIA	South America
2019	Passive detection	41	40 to 59	Female	Black	Ensino mÃ©dio incompleto	Agriculture and Fishing	Pv	(501-10.000mm³)	RR	Amazon Region	VENEZUELA	South America
2019	Passive detection	51	40 to 59	Male	Black	Ensino mÃ©dio incompleto	Agriculture and Fishing	Pv	(501-10.000mm³)	RR	Amazon Region	VENEZUELA	South America
2019	Passive detection	44	40 to 59	Male	Black	Ensino mÃ©dio incompleto	Agriculture and Fishing	Pv	(501-10.000mm³)	RR	Amazon Region	VENEZUELA	South America
2019	Passive detection	43	40 to 59	Female	Black	Ensino mÃ©dio incompleto	Agriculture and Fishing	Pv	(< 500mm³)	RO	Amazon Region	BOLIVIA	South America
2020	Passive detection	59	40 to 59	Female	Black	Ensino MÃ©dio incompleto	Agriculture and Fishing	Pv	(501-10.000mm³)	AC	Amazon Region	BOLIVIA	South America
2020	Passive detection	50	40 to 59	Male	Black	Ensino MÃ©dio incompleto	Agriculture and Fishing	Pv	(10.001-100.000mm³)	RO	Amazon Region	BOLIVIA	South America
2020	Passive detection	41	40 to 59	Male	Black	Ensino mÃ©dio incompleto	Agriculture and Fishing	Pv	(501-10.000mm³)	RO	Amazon Region	BOLIVIA	South America
2020	Passive detection	45	40 to 59	Male	Black	Ensino mÃ©dio incompleto	Agriculture and Fishing	Pv	(< 500mm³)	MA	Amazon Region	FRENCH GUIANA	South America
2020	Passive detection	51	40 to 59	Male	Black	Ensino MÃ©dio incompleto	Agriculture and Fishing	Pv	(10.001-100.000mm³)	RR	Amazon Region	VENEZUELA	South America
2020	Passive detection	45	40 to 59	Male	Black	Ensino MÃ©dio incompleto	Agriculture and Fishing	Pv	(501-10.000mm³)	RO	Amazon Region	BOLIVIA	South America
2021	Passive detection	49	40 to 59	Male	Black	Ensino MÃ©dio incompleto	Agriculture and Fishing	Pv	(< 500mm³)	RR	Amazon Region	VENEZUELA	South America
2021	Passive detection	55	40 to 59	Male	Black	Ensino mÃ©dio incompleto	Agriculture and Fishing	Pv	(501-10.000mm³)	RO	Amazon Region	BOLIVIA	South America
2021	Passive detection	52	40 to 59	Male	Black	Ensino mÃ©dio incompleto	Agriculture and Fishing	Pv	(501-10.000mm³)	RR	Amazon Region	GUYANA	South America
2021	Passive detection	51	40 to 59	Female	Black	Ensino mÃ©dio incompleto	Agriculture and Fishing	Pv	(< 500mm³)	RO	Amazon Region	BOLIVIA	South America
2021	Passive detection	44	40 to 59	Female	Black	Ensino mÃ©dio incompleto	Agriculture and Fishing	Pv	(10.001-100.000mm³)	AM	Amazon Region	VENEZUELA	South America
2021	Passive detection	43	40 to 59	Male	Black	Ensino MÃ©dio incompleto	Agriculture and Fishing	Pv	(501-10.000mm³)	RO	Amazon Region	BOLIVIA	South America
2021	Active detection	52	40 to 59	Male	Black	Ensino MÃ©dio incompleto	Agriculture and Fishing	Pv	(501-10.000mm³)	AM	Amazon Region	PERU	South America
2022	Passive detection	46	40 to 59	Male	Black	Ensino MÃ©dio incompleto	Agriculture and Fishing	Pv	(< 500mm³)	AM	Amazon Region	PERU	South America
2022	Passive detection	45	40 to 59	Male	Black	Ensino MÃ©dio incompleto	Agriculture and Fishing	Pv	(< 500mm³)	MA	Amazon Region	VENEZUELA	South America
2022	Passive detection	41	40 to 59	Female	Black	Ensino mÃ©dio incompleto	Agriculture and Fishing	Pv	(< 500mm³)	AM	Amazon Region	COLOMBIA	South America
2022	Active detection	59	40 to 59	Female	Black	Ensino MÃ©dio incompleto	Agriculture and Fishing	Pv	(< 500mm³)	AM	Amazon Region	PERU	South America
2022	Passive detection	44	40 to 59	Male	Black	Ensino MÃ©dio incompleto	Agriculture and Fishing	Pv		RR	Amazon Region	VENEZUELA	South America
2022	Passive detection	40	40 to 59	Male	Black	Ensino MÃ©dio incompleto	Agriculture and Fishing	Pv	(< 500mm³)	AM	Amazon Region	PERU	South America
2022	Passive detection	45	40 to 59	Male	Black	Ensino mÃ©dio incompleto	Agriculture and Fishing	Pv	(501-10.000mm³)	AM	Amazon Region	PERU	South America
2022	Passive detection	52	40 to 59	Female	Black	Ensino mÃ©dio incompleto	Agriculture and Fishing	Pv	(501-10.000mm³)	AC	Amazon Region	BOLIVIA	South America
2022	Active detection	55	40 to 59	Male	Black	Ensino mÃ©dio incompleto	Agriculture and Fishing	Pv	(< 500mm³)	MA	Amazon Region	FRENCH GUIANA	South America
2015	Passive detection	65	60 and over	Male	Black	Ensino mÃ©dio incompleto	Agriculture and Fishing	Pf	(< 500mm³)	AM	Amazon Region	PERU	South America
2019	Passive detection	99	60 and over	Female	Black	Ensino mÃ©dio incompleto	Agriculture and Fishing	Pf	(< 500mm³)	RR	Amazon Region	VENEZUELA	South America
2015	Passive detection	60	60 and over	Female	Black	Ensino mÃ©dio incompleto	Agriculture and Fishing	Pv	(501-10.000mm³)	RR	Amazon Region	VENEZUELA	South America
2017	Active detection	61	60 and over	Female	Black	Ensino MÃ©dio incompleto	Agriculture and Fishing	Pv	(< 500mm³)	AM	Amazon Region	PERU	South America
2019	Passive detection	65	60 and over	Male	Black	Ensino mÃ©dio incompleto	Agriculture and Fishing	Pv	(< 500mm³)	RO	Amazon Region	BOLIVIA	South America
2020	Passive detection	60	60 and over	Male	Black	Ensino mÃ©dio incompleto	Agriculture and Fishing	Pv	(10.001-100.000mm³)	RR	Amazon Region	VENEZUELA	South America
2021	Passive detection	61	60 and over	Female	Black	Ensino MÃ©dio incompleto	Agriculture and Fishing	Pv	(501-10.000mm³)	AM	Amazon Region	PERU	South America
2021	Passive detection	68	60 and over	Male	Black	Ensino mÃ©dio incompleto	Agriculture and Fishing	Pv	(501-10.000mm³)	AC	Amazon Region	BOLIVIA	South America
2022	Passive detection	62	60 and over	Male	Black	Ensino MÃ©dio incompleto	Agriculture and Fishing	Pv	(< 500mm³)	AM	Amazon Region	PERU	South America
2022	Passive detection	64	60 and over	Female	Black	Ensino MÃ©dio incompleto	Agriculture and Fishing	Pv	(501-10.000mm³)	AP	Amazon Region	FRENCH GUIANA	South America
2022	Active detection	66	60 and over	Male	Black	Ensino MÃ©dio incompleto	Agriculture and Fishing	Pv	(< 500mm³)	AM	Amazon Region	PERU	South America
2017	Passive detection	54	40 to 59	Male		Ensino MÃ©dio incompleto	Agriculture and Fishing	Pv	(501-10.000mm³)	ES	Extra-Amazon Region	ARGENTINA	South America
2008	Passive detection	20	20 to 39	Male	White	Higher Education	Agriculture and Fishing	Mixed	(10.001-100.000mm³)	SP	Extra-Amazon Region	ANGOLA	Africa
2007	Passive detection	24	20 to 39	Male	White	Higher Education	Agriculture and Fishing	Pf	(< 500mm³)	MG	Extra-Amazon Region	ANGOLA	Africa
2007	Passive detection	24	20 to 39	Male	White	Higher Education	Agriculture and Fishing	Pf	(< 500mm³)	MG	Extra-Amazon Region	ANGOLA	Africa
2007	Passive detection	24	20 to 39	Female	White	Higher Education	Agriculture and Fishing	Pf	(< 500mm³)	SP	Extra-Amazon Region	SOUTH AFRICA	Africa
2007	Passive detection	31	20 to 39	Male	White	Higher Education	Agriculture and Fishing	Pf	(501-10.000mm³)	SP	Extra-Amazon Region	ANGOLA	Africa
2009	Passive detection	29	20 to 39	Male	White	Higher Education	Agriculture and Fishing	Pf	(< 500mm³)	PR	Extra-Amazon Region	ANGOLA	Africa
2009	Passive detection	31	20 to 39	Male	White	Higher Education	Agriculture and Fishing	Pf	(< 500mm³)	PR	Extra-Amazon Region	ANGOLA	Africa
2013	Passive detection	26	20 to 39	Male	White	Higher Education	Agriculture and Fishing	Pf	(>100.000mm³)	SP	Extra-Amazon Region	ANGOLA	Africa
2015	Passive detection	28	20 to 39	Male	White	Higher Education	Agriculture and Fishing	Pf	(>100.000mm³)	GO	Extra-Amazon Region	NIGERIA	Africa
2019	Active detection	33	20 to 39	Male	White	Higher Education	Agriculture and Fishing	Pv	(< 500mm³)	MA	Amazon Region	ANGOLA	Africa
2017	Passive detection	34	20 to 39	Male	White	Higher Education	Agriculture and Fishing	Pv	(501-10.000mm³)	GO	Extra-Amazon Region	ANGOLA	Africa
2020	Unknown/Blank	45	40 to 59	Male	White	Higher Education	Agriculture and Fishing	Malariae	(< 500mm³)	SP	Extra-Amazon Region	ANGOLA	Africa
2012	Passive detection	46	40 to 59	Male	White	Higher Education	Agriculture and Fishing	Pf	(>100.000mm³)	SP	Extra-Amazon Region	MOZAMBIQUE	Africa
2012	Passive detection	47	40 to 59	Male	White	Higher Education	Agriculture and Fishing	Pf	(501-10.000mm³)	SC	Extra-Amazon Region	UGANDA	Africa
2014	Passive detection	53	40 to 59	Male	White	Higher Education	Agriculture and Fishing	Pf	(501-10.000mm³)	PR	Extra-Amazon Region	MOZAMBIQUE	Africa
2015	Passive detection	45	40 to 59	Male	White	Higher Education	Agriculture and Fishing	Pf	(501-10.000mm³)	RJ	Extra-Amazon Region	ANGOLA	Africa
2016	Passive detection	41	40 to 59	Male	White	Higher Education	Agriculture and Fishing	Pf	(10.001-100.000mm³)	MG	Extra-Amazon Region	ANGOLA	Africa
2016	Passive detection	44	40 to 59	Male	White	Higher Education	Agriculture and Fishing	Pf	(501-10.000mm³)	PB	Extra-Amazon Region	SOUTH AFRICA	Africa
2019	Passive detection	49	40 to 59	Male	White	Higher Education	Agriculture and Fishing	Pf	(501-10.000mm³)	SP	Extra-Amazon Region	ANGOLA	Africa
2021	Passive detection	59	40 to 59	Male	White	Higher Education	Agriculture and Fishing	Pf	(< 500mm³)	SP	Extra-Amazon Region	ANGOLA	Africa
2014	Passive detection	61	60 and over	Male	White	Higher Education	Agriculture and Fishing	Pf	(10.001-100.000mm³)	PR	Extra-Amazon Region	TOGO	Africa
2016	Active detection	64	60 and over	Male	White	Higher Education	Agriculture and Fishing	Pf	(>100.000mm³)	SP	Extra-Amazon Region	ANGOLA	Africa
2011	Active detection	25	20 to 39	Male	White	Higher Education	Agriculture and Fishing	Pv	(501-10.000mm³)	SP	Extra-Amazon Region	GUATEMALA	North, Central, and Caribbean America
2021	Active detection	60	60 and over	Male	White	Higher Education	Agriculture and Fishing	Pv	(501-10.000mm³)	RR	Amazon Region	PORTUGAL	Europe
2019	Passive detection	18	10 to 19	Female	White	Higher Education	Agriculture and Fishing	Pv	(< 500mm³)	RR	Amazon Region	GUYANA	South America
2017	Passive detection	26	20 to 39	Male	White	Higher Education	Agriculture and Fishing	Pf	(< 500mm³)	RR	Amazon Region	VENEZUELA	South America
2015	Passive detection	22	20 to 39	Female	White	Higher Education	Agriculture and Fishing	Pv	(< 500mm³)	PA	Amazon Region	VENEZUELA	South America
2015	Active detection	29	20 to 39	Male	White	Higher Education	Agriculture and Fishing	Pv	(501-10.000mm³)	MA	Amazon Region	FRENCH GUIANA	South America
2016	Active detection	28	20 to 39	Female	White	Higher Education	Agriculture and Fishing	Pv	(< 500mm³)	AM	Amazon Region	PERU	South America
2017	Passive detection	23	20 to 39	Male	White	Higher Education	Agriculture and Fishing	Pv	(501-10.000mm³)	AP	Amazon Region	FRENCH GUIANA	South America
2020	Passive detection	32	20 to 39	Female	White	Higher Education	Agriculture and Fishing	Pv	(501-10.000mm³)	RR	Amazon Region	VENEZUELA	South America
2021	Passive detection	32	20 to 39	Male	White	Higher Education	Agriculture and Fishing	Pv	(501-10.000mm³)	AP	Amazon Region	FRENCH GUIANA	South America
2016	Passive detection	24	20 to 39	Male	White	Higher Education	Agriculture and Fishing	Pv	(< 500mm³)	MS	Extra-Amazon Region	GUYANA	South America
2016	Passive detection	41	40 to 59	Female	White	Higher Education	Agriculture and Fishing	Pf	(501-10.000mm³)	RR	Amazon Region	VENEZUELA	South America
2016	Passive detection	50	40 to 59	Female	White	Higher Education	Agriculture and Fishing	Pv	(501-10.000mm³)	RR	Amazon Region	VENEZUELA	South America
2020	Passive detection	46	40 to 59	Female	White	Higher Education	Agriculture and Fishing	Pv	(< 500mm³)	RR	Amazon Region	VENEZUELA	South America
2021	Active detection	47	40 to 59	Male	White	Higher Education	Agriculture and Fishing	Pv	(501-10.000mm³)	AM	Amazon Region	PERU	South America
2013	Passive detection	15	10 to 19	Male	Indigenous	Higher Education	Agriculture and Fishing	Pv	(501-10.000mm³)	AM	Amazon Region	PERU	South America
2012	Passive detection	27	20 to 39	Male	Indigenous	Higher Education	Agriculture and Fishing	Mixed	(< 500mm³)	RR	Amazon Region	GUYANA	South America
2014	Passive detection	27	20 to 39	Male	Indigenous	Higher Education	Agriculture and Fishing	Pv	(501-10.000mm³)	AM	Amazon Region	PERU	South America
2015	Passive detection	31	20 to 39	Male	Indigenous	Higher Education	Agriculture and Fishing	Pv	(< 500mm³)	AM	Amazon Region	PERU	South America
2015	Passive detection	38	20 to 39	Male	Indigenous	Higher Education	Agriculture and Fishing	Pv	(501-10.000mm³)	AP	Amazon Region	FRENCH GUIANA	South America
2016	Passive detection	33	20 to 39	Male	Indigenous	Higher Education	Agriculture and Fishing	Pv	(501-10.000mm³)	RR	Amazon Region	VENEZUELA	South America
2016	Active detection	21	20 to 39	Male	Indigenous	Higher Education	Agriculture and Fishing	Pv	(< 500mm³)	RR	Amazon Region	VENEZUELA	South America
2017	Passive detection	31	20 to 39	Female	Indigenous	Higher Education	Agriculture and Fishing	Pv	(501-10.000mm³)	RR	Amazon Region	VENEZUELA	South America
2017	Passive detection	33	20 to 39	Male	Indigenous	Higher Education	Agriculture and Fishing	Pv		AP	Amazon Region	FRENCH GUIANA	South America
2018	Active detection	28	20 to 39	Female	Indigenous	Higher Education	Agriculture and Fishing	Pv	(501-10.000mm³)	AM	Amazon Region	PERU	South America
2020	Active detection	28	20 to 39	Male	Indigenous	Higher Education	Agriculture and Fishing	Pv	(501-10.000mm³)	AM	Amazon Region	PERU	South America
2013	Passive detection	47	40 to 59	Male	Indigenous	Higher Education	Agriculture and Fishing	Pv	(501-10.000mm³)	AP	Amazon Region	FRENCH GUIANA	South America
2019	Passive detection	60	60 and over	Male	Indigenous	Higher Education	Agriculture and Fishing	Pv	(501-10.000mm³)	AM	Amazon Region	PERU	South America
2017	Passive detection	30	20 to 39	Male	Black	Higher Education	Agriculture and Fishing	Ovale	(< 500mm³)	MG	Extra-Amazon Region	ANGOLA	Africa
2022	Passive detection	32	20 to 39	Male	Black	Higher Education	Agriculture and Fishing	Pf		TO	Amazon Region	ANGOLA	Africa
2014	Passive detection	36	20 to 39	Male	Black	Higher Education	Agriculture and Fishing	Pf	(< 500mm³)	MG	Extra-Amazon Region	MOZAMBIQUE	Africa
2017	Passive detection	26	20 to 39	Male	Black	Higher Education	Agriculture and Fishing	Pf	(501-10.000mm³)	AL	Extra-Amazon Region	ANGOLA	Africa
2019	Passive detection	28	20 to 39	Male	Black	Higher Education	Agriculture and Fishing	Pf	(< 500mm³)	PR	Extra-Amazon Region	ANGOLA	Africa
2013	Passive detection	32	20 to 39	Female	Black	Higher Education	Agriculture and Fishing	Pv	(10.001-100.000mm³)	MT	Amazon Region	MOZAMBIQUE	Africa
2010	Passive detection	48	40 to 59	Male	Black	Higher Education	Agriculture and Fishing	Pf	(>100.000mm³)	SP	Extra-Amazon Region	COSTA DO MARFIM	Africa
2016	Passive detection	47	40 to 59	Male	Black	Higher Education	Agriculture and Fishing	Pf	(< 500mm³)	AL	Extra-Amazon Region	ANGOLA	Africa
2019	Passive detection	49	40 to 59	Male	Black	Higher Education	Agriculture and Fishing	Pf	(10.001-100.000mm³)	MG	Extra-Amazon Region	CAMEROON	Africa
2010	Passive detection	29	20 to 39	Male	Black	Higher Education	Agriculture and Fishing	Pf	(501-10.000mm³)	DF	Extra-Amazon Region	HAITI	North, Central, and Caribbean America
2013	Passive detection	19	10 to 19	Female	Black	Higher Education	Agriculture and Fishing	Pv	(< 500mm³)	RR	Amazon Region	VENEZUELA	South America
2014	Passive detection	11	10 to 19	Male	Black	Higher Education	Agriculture and Fishing	Pv	(< 500mm³)	AM	Amazon Region	PERU	South America
2014	Passive detection	19	10 to 19	Male	Black	Higher Education	Agriculture and Fishing	Pv	(501-10.000mm³)	AC	Amazon Region	BOLIVIA	South America
2018	Active detection	18	10 to 19	Female	Black	Higher Education	Agriculture and Fishing	Pv	(< 500mm³)	AM	Amazon Region	PERU	South America
2020	Active detection	14	10 to 19	Female	Black	Higher Education	Agriculture and Fishing	Pv		AM	Amazon Region	PERU	South America
2021	Passive detection	18	10 to 19	Male	Black	Higher Education	Agriculture and Fishing	Pv	(501-10.000mm³)	AM	Amazon Region	PERU	South America
2019	Passive detection	28	20 to 39	Male	Black	Higher Education	Agriculture and Fishing	Mixed	(501-10.000mm³)	RR	Amazon Region	VENEZUELA	South America
2022	Passive detection	21	20 to 39	Female	Black	Higher Education	Agriculture and Fishing	Mixed		AM	Amazon Region	PERU	South America
2012	Passive detection	28	20 to 39	Male	Black	Higher Education	Agriculture and Fishing	Pf	(501-10.000mm³)	AM	Amazon Region	PERU	South America
2013	Passive detection	23	20 to 39	Male	Black	Higher Education	Agriculture and Fishing	Pf	(< 500mm³)	AM	Amazon Region	PERU	South America
2016	Passive detection	31	20 to 39	Male	Black	Higher Education	Agriculture and Fishing	Pf	(< 500mm³)	AM	Amazon Region	PERU	South America
2022	Passive detection	38	20 to 39	Male	Black	Higher Education	Agriculture and Fishing	Pf		AM	Amazon Region	PERU	South America
2011	Passive detection	36	20 to 39	Male	Black	Higher Education	Agriculture and Fishing	Pv	(< 500mm³)	AC	Amazon Region	BOLIVIA	South America
2011	Passive detection	22	20 to 39	Male	Black	Higher Education	Agriculture and Fishing	Pv	(501-10.000mm³)	AC	Amazon Region	BOLIVIA	South America
2011	Passive detection	28	20 to 39	Male	Black	Higher Education	Agriculture and Fishing	Pv	(501-10.000mm³)	AC	Amazon Region	BOLIVIA	South America
2012	Passive detection	38	20 to 39	Male	Black	Higher Education	Agriculture and Fishing	Pv	(501-10.000mm³)	AP	Amazon Region	FRENCH GUIANA	South America
2013	Passive detection	37	20 to 39	Male	Black	Higher Education	Agriculture and Fishing	Pv	(< 500mm³)	RR	Amazon Region	GUYANA	South America
2013	Passive detection	32	20 to 39	Male	Black	Higher Education	Agriculture and Fishing	Pv	(< 500mm³)	RO	Amazon Region	BOLIVIA	South America
2013	Passive detection	32	20 to 39	Female	Black	Higher Education	Agriculture and Fishing	Pv	(501-10.000mm³)	RR	Amazon Region	GUYANA	South America
2013	Passive detection	22	20 to 39	Male	Black	Higher Education	Agriculture and Fishing	Pv	(< 500mm³)	AM	Amazon Region	PERU	South America
2014	Passive detection	20	20 to 39	Female	Black	Higher Education	Agriculture and Fishing	Pv	(501-10.000mm³)	RR	Amazon Region	VENEZUELA	South America
2014	Active detection	28	20 to 39	Male	Black	Higher Education	Agriculture and Fishing	Pv	(< 500mm³)	AM	Amazon Region	PERU	South America
2014	Active detection	28	20 to 39	Male	Black	Higher Education	Agriculture and Fishing	Pv	(< 500mm³)	AM	Amazon Region	PERU	South America
2014	Passive detection	33	20 to 39	Male	Black	Higher Education	Agriculture and Fishing	Pv	(501-10.000mm³)	AM	Amazon Region	PERU	South America
2015	Passive detection	36	20 to 39	Male	Black	Higher Education	Agriculture and Fishing	Pv	(< 500mm³)	RR	Amazon Region	COLOMBIA	South America
2015	Passive detection	27	20 to 39	Female	Black	Higher Education	Agriculture and Fishing	Pv	(< 500mm³)	AM	Amazon Region	PERU	South America
2016	Active detection	23	20 to 39	Male	Black	Higher Education	Agriculture and Fishing	Pv	(501-10.000mm³)	AM	Amazon Region	PERU	South America
2016	Active detection	33	20 to 39	Male	Black	Higher Education	Agriculture and Fishing	Pv	(501-10.000mm³)	AM	Amazon Region	PERU	South America
2016	Passive detection	39	20 to 39	Female	Black	Higher Education	Agriculture and Fishing	Pv	(501-10.000mm³)	RR	Amazon Region	VENEZUELA	South America
2016	Passive detection	31	20 to 39	Male	Black	Higher Education	Agriculture and Fishing	Pv	(501-10.000mm³)	MA	Amazon Region	GUYANA	South America
2017	Passive detection	27	20 to 39	Male	Black	Higher Education	Agriculture and Fishing	Pv	(< 500mm³)	RR	Amazon Region	VENEZUELA	South America
2017	Passive detection	31	20 to 39	Female	Black	Higher Education	Agriculture and Fishing	Pv	(501-10.000mm³)	RO	Amazon Region	BOLIVIA	South America
2017	Passive detection	22	20 to 39	Female	Black	Higher Education	Agriculture and Fishing	Pv	(< 500mm³)	RR	Amazon Region	VENEZUELA	South America
2018	Passive detection	22	20 to 39	Female	Black	Higher Education	Agriculture and Fishing	Pv	(501-10.000mm³)	RR	Amazon Region	VENEZUELA	South America
2018	Passive detection	30	20 to 39	Male	Black	Higher Education	Agriculture and Fishing	Pv	(< 500mm³)	RR	Amazon Region	VENEZUELA	South America
2018	Passive detection	26	20 to 39	Female	Black	Higher Education	Agriculture and Fishing	Pv	(10.001-100.000mm³)	RR	Amazon Region	VENEZUELA	South America
2018	Passive detection	21	20 to 39	Male	Black	Higher Education	Agriculture and Fishing	Pv	(501-10.000mm³)	AM	Amazon Region	PERU	South America
2018	Passive detection	26	20 to 39	Male	Black	Higher Education	Agriculture and Fishing	Pv	(< 500mm³)	RR	Amazon Region	VENEZUELA	South America
2019	Passive detection	35	20 to 39	Male	Black	Higher Education	Agriculture and Fishing	Pv	(501-10.000mm³)	RR	Amazon Region	VENEZUELA	South America
2019	Passive detection	24	20 to 39	Male	Black	Higher Education	Agriculture and Fishing	Pv	(10.001-100.000mm³)	RR	Amazon Region	VENEZUELA	South America
2019	Passive detection	33	20 to 39	Male	Black	Higher Education	Agriculture and Fishing	Pv	(501-10.000mm³)	MA	Amazon Region	GUYANA	South America
2019	Passive detection	20	20 to 39	Male	Black	Higher Education	Agriculture and Fishing	Pv	(< 500mm³)	RR	Amazon Region	VENEZUELA	South America
2020	Passive detection	21	20 to 39	Female	Black	Higher Education	Agriculture and Fishing	Pv	(< 500mm³)	RR	Amazon Region	VENEZUELA	South America
2020	Passive detection	36	20 to 39	Female	Black	Higher Education	Agriculture and Fishing	Pv	(501-10.000mm³)	RR	Amazon Region	GUYANA	South America
2022	Passive detection	20	20 to 39	Male	Black	Higher Education	Agriculture and Fishing	Pv	(501-10.000mm³)	AM	Amazon Region	PERU	South America
2022	Active detection	36	20 to 39	Male	Black	Higher Education	Agriculture and Fishing	Pv	(< 500mm³)	AC	Amazon Region	BOLIVIA	South America
2011	Passive detection	43	40 to 59	Male	Black	Higher Education	Agriculture and Fishing	Pv	(501-10.000mm³)	AC	Amazon Region	BOLIVIA	South America
2012	Passive detection	43	40 to 59	Male	Black	Higher Education	Agriculture and Fishing	Pv	(< 500mm³)	AM	Amazon Region	PERU	South America
2012	Passive detection	40	40 to 59	Male	Black	Higher Education	Agriculture and Fishing	Pv	(< 500mm³)	MA	Amazon Region	VENEZUELA	South America
2014	Passive detection	40	40 to 59	Male	Black	Higher Education	Agriculture and Fishing	Pv	(< 500mm³)	AM	Amazon Region	PERU	South America
2016	Passive detection	48	40 to 59	Male	Black	Higher Education	Agriculture and Fishing	Pv	(501-10.000mm³)	RR	Amazon Region	GUYANA	South America
2017	Passive detection	57	40 to 59	Female	Black	Higher Education	Agriculture and Fishing	Pv	(< 500mm³)	RO	Amazon Region	BOLIVIA	South America
2018	Passive detection	41	40 to 59	Male	Black	Higher Education	Agriculture and Fishing	Pv	(501-10.000mm³)	AM	Amazon Region	PERU	South America
2019	Passive detection	56	40 to 59	Male	Black	Higher Education	Agriculture and Fishing	Pv	(< 500mm³)	RR	Amazon Region	VENEZUELA	South America
2020	Passive detection	45	40 to 59	Male	Black	Higher Education	Agriculture and Fishing	Pv	(< 500mm³)	AM	Amazon Region	PERU	South America
2021	Passive detection	44	40 to 59	Female	Black	Higher Education	Agriculture and Fishing	Pv	(501-10.000mm³)	AM	Amazon Region	VENEZUELA	South America
2021	Active detection	51	40 to 59	Male	Black	Higher Education	Agriculture and Fishing	Pv	(501-10.000mm³)	AM	Amazon Region	PERU	South America
2022	Active detection	44	40 to 59	Male	Black	Higher Education	Agriculture and Fishing	Pv	(< 500mm³)	AM	Amazon Region	PERU	South America
2015	Active detection	65	60 and over	Male	Black	Higher Education	Agriculture and Fishing	Pv	(< 500mm³)	AM	Amazon Region	PERU	South America
2015	Passive detection	64	60 and over	Male	Black	Higher Education	Agriculture and Fishing	Pv	(< 500mm³)	AC	Amazon Region	BOLIVIA	South America
2021	Passive detection	61	60 and over	Female	Black	Higher Education	Agriculture and Fishing	Pv	(< 500mm³)	AC	Amazon Region	BOLIVIA	South America
2007	Passive detection	49	40 to 59	Male		Higher Education	Agriculture and Fishing	Pf	(< 500mm³)	SP	Extra-Amazon Region	ANGOLA	Africa
2016	Passive detection	59	40 to 59	Male		Higher Education	Agriculture and Fishing	Pv	(< 500mm³)	MG	Extra-Amazon Region	ANGOLA	Africa
2010	Unknown/Blank	29	20 to 39	Female		Higher Education	Agriculture and Fishing	Pv	(< 500mm³)	MA	Amazon Region	FRANCE	Europe
2009	Unknown/Blank	8	05 to 09	Male		Higher Education	Agriculture and Fishing	Pv	(501-10.000mm³)	AM	Amazon Region	PERU	South America
2009	Active detection	17	10 to 19	Male		Higher Education	Agriculture and Fishing	Mixed	(>100.000mm³)	AM	Amazon Region	PERU	South America
2009	Passive detection	17	10 to 19	Male		Higher Education	Agriculture and Fishing	Pf	(501-10.000mm³)	AP	Amazon Region	FRENCH GUIANA	South America
2009	Passive detection	11	10 to 19	Female		Higher Education	Agriculture and Fishing	Pv	(< 500mm³)	AM	Amazon Region	PERU	South America
2009	Passive detection	10	10 to 19	Male		Higher Education	Agriculture and Fishing	Pv	(501-10.000mm³)	AM	Amazon Region	PERU	South America
2009	Passive detection	13	10 to 19	Female		Higher Education	Agriculture and Fishing	Pv	(501-10.000mm³)	AM	Amazon Region	PERU	South America
2010	Passive detection	16	10 to 19	Male		Higher Education	Agriculture and Fishing	Pv	(501-10.000mm³)	AM	Amazon Region	PERU	South America
2011	Active detection	17	10 to 19	Female		Higher Education	Agriculture and Fishing	Pv	(< 500mm³)	AM	Amazon Region	PERU	South America
2011	Active detection	17	10 to 19	Male		Higher Education	Agriculture and Fishing	Pv	(< 500mm³)	AM	Amazon Region	PERU	South America
2011	Passive detection	13	10 to 19	Male		Higher Education	Agriculture and Fishing	Pv	(501-10.000mm³)	AM	Amazon Region	PERU	South America
2012	Passive detection	18	10 to 19	Male		Higher Education	Agriculture and Fishing	Pv	(501-10.000mm³)	AM	Amazon Region	PERU	South America
2007	Passive detection	21	20 to 39	Male		Higher Education	Agriculture and Fishing	Mixed	(< 500mm³)	RR	Amazon Region	GUYANA	South America
2009	Passive detection	35	20 to 39	Male		Higher Education	Agriculture and Fishing	Mixed	(< 500mm³)	MA	Amazon Region	FRENCH GUIANA	South America
2007	Passive detection	26	20 to 39	Male		Higher Education	Agriculture and Fishing	Pf	(501-10.000mm³)	AC	Amazon Region	BOLIVIA	South America
2008	Passive detection	21	20 to 39	Male		Higher Education	Agriculture and Fishing	Pf	(< 500mm³)	RO	Amazon Region	BOLIVIA	South America
2008	Passive detection	39	20 to 39	Female		Higher Education	Agriculture and Fishing	Pf	(< 500mm³)	MA	Amazon Region	FRENCH GUIANA	South America
2008	Unknown/Blank	37	20 to 39	Male		Higher Education	Agriculture and Fishing	Pf	(501-10.000mm³)	PA	Amazon Region	FRENCH GUIANA	South America
2008	Passive detection	23	20 to 39	Male		Higher Education	Agriculture and Fishing	Pf	(< 500mm³)	MA	Amazon Region	FRENCH GUIANA	South America
2008	Unknown/Blank	38	20 to 39	Male		Higher Education	Agriculture and Fishing	Pf	(< 500mm³)	MA	Amazon Region	FRENCH GUIANA	South America
2008	Active detection	24	20 to 39	Female		Higher Education	Agriculture and Fishing	Pf	(< 500mm³)	MA	Amazon Region	SURINAME	South America
2009	Passive detection	34	20 to 39	Male		Higher Education	Agriculture and Fishing	Pf	(501-10.000mm³)	AP	Amazon Region	FRENCH GUIANA	South America
2009	Active detection	22	20 to 39	Male		Higher Education	Agriculture and Fishing	Pf	(501-10.000mm³)	AM	Amazon Region	PERU	South America
2009	Passive detection	21	20 to 39	Male		Higher Education	Agriculture and Fishing	Pf	(501-10.000mm³)	AM	Amazon Region	PERU	South America
2009	Passive detection	35	20 to 39	Male		Higher Education	Agriculture and Fishing	Pf	(< 500mm³)	AM	Amazon Region	PERU	South America
2010	Unknown/Blank	21	20 to 39	Female		Higher Education	Agriculture and Fishing	Pf	(< 500mm³)	RR	Amazon Region	VENEZUELA	South America
2010	Passive detection	29	20 to 39	Male		Higher Education	Agriculture and Fishing	Pf	(< 500mm³)	MA	Amazon Region	FRENCH GUIANA	South America
2010	Passive detection	29	20 to 39	Male		Higher Education	Agriculture and Fishing	Pf	(501-10.000mm³)	RO	Amazon Region	BOLIVIA	South America
2011	Passive detection	31	20 to 39	Female		Higher Education	Agriculture and Fishing	Pf	(< 500mm³)	AM	Amazon Region	PERU	South America
2011	Active detection	34	20 to 39	Male		Higher Education	Agriculture and Fishing	Pf	(< 500mm³)	RR	Amazon Region	GUYANA	South America
2011	Passive detection	32	20 to 39	Male		Higher Education	Agriculture and Fishing	Pf	(< 500mm³)	RR	Amazon Region	GUYANA	South America
2007	Passive detection	25	20 to 39	Female		Higher Education	Agriculture and Fishing	Pv	(501-10.000mm³)	AC	Amazon Region	BOLIVIA	South America
2007	Passive detection	36	20 to 39	Male		Higher Education	Agriculture and Fishing	Pv	(< 500mm³)	AC	Amazon Region	BOLIVIA	South America
2007	Unknown/Blank	22	20 to 39	Female		Higher Education	Agriculture and Fishing	Pv	(501-10.000mm³)	AP	Amazon Region	FRENCH GUIANA	South America
2007	Unknown/Blank	26	20 to 39	Female		Higher Education	Agriculture and Fishing	Pv	(501-10.000mm³)	AM	Amazon Region	VENEZUELA	South America
2007	Active detection	31	20 to 39	Female		Higher Education	Agriculture and Fishing	Pv	(501-10.000mm³)	AM	Amazon Region	PERU	South America
2007	Passive detection	36	20 to 39	Male		Higher Education	Agriculture and Fishing	Pv	(501-10.000mm³)	AP	Amazon Region	SURINAME	South America
2007	Unknown/Blank	26	20 to 39	Female		Higher Education	Agriculture and Fishing	Pv	(10.001-100.000mm³)	AM	Amazon Region	VENEZUELA	South America
2008	Unknown/Blank	23	20 to 39	Male		Higher Education	Agriculture and Fishing	Pv	(501-10.000mm³)	MA	Amazon Region	FRENCH GUIANA	South America
2008	Passive detection	34	20 to 39	Male		Higher Education	Agriculture and Fishing	Pv	(501-10.000mm³)	AP	Amazon Region	FRENCH GUIANA	South America
2008	Passive detection	20	20 to 39	Male		Higher Education	Agriculture and Fishing	Pv	(501-10.000mm³)	RO	Amazon Region	BOLIVIA	South America
2008	Passive detection	21	20 to 39	Female		Higher Education	Agriculture and Fishing	Pv	(< 500mm³)	RO	Amazon Region	BOLIVIA	South America
2008	Passive detection	28	20 to 39	Female		Higher Education	Agriculture and Fishing	Pv	(501-10.000mm³)	MA	Amazon Region	FRENCH GUIANA	South America
2008	Passive detection	33	20 to 39	Male		Higher Education	Agriculture and Fishing	Pv	(< 500mm³)	RO	Amazon Region	BOLIVIA	South America
2008	Unknown/Blank	27	20 to 39	Male		Higher Education	Agriculture and Fishing	Pv	(501-10.000mm³)	MA	Amazon Region	FRENCH GUIANA	South America
2009	Passive detection	24	20 to 39	Female		Higher Education	Agriculture and Fishing	Pv	(< 500mm³)	AM	Amazon Region	PERU	South America
2009	Unknown/Blank	25	20 to 39	Male		Higher Education	Agriculture and Fishing	Pv	(< 500mm³)	MA	Amazon Region	FRENCH GUIANA	South America
2009	Passive detection	30	20 to 39	Male		Higher Education	Agriculture and Fishing	Pv	(< 500mm³)	AP	Amazon Region	FRENCH GUIANA	South America
2009	Unknown/Blank	28	20 to 39	Male		Higher Education	Agriculture and Fishing	Pv	(< 500mm³)	MA	Amazon Region	FRENCH GUIANA	South America
2009	Passive detection	22	20 to 39	Male		Higher Education	Agriculture and Fishing	Pv	(< 500mm³)	PA	Amazon Region	SURINAME	South America
2009	Passive detection	30	20 to 39	Male		Higher Education	Agriculture and Fishing	Pv	(< 500mm³)	AP	Amazon Region	FRENCH GUIANA	South America
2009	Unknown/Blank	38	20 to 39	Male		Higher Education	Agriculture and Fishing	Pv	(< 500mm³)	MA	Amazon Region	FRENCH GUIANA	South America
2009	Active detection	26	20 to 39	Male		Higher Education	Agriculture and Fishing	Pv	(501-10.000mm³)	AM	Amazon Region	PERU	South America
2009	Active detection	20	20 to 39	Male		Higher Education	Agriculture and Fishing	Pv	(501-10.000mm³)	AM	Amazon Region	COLOMBIA	South America
2009	Active detection	32	20 to 39	Male		Higher Education	Agriculture and Fishing	Pv	(< 500mm³)	AM	Amazon Region	COLOMBIA	South America
2009	Passive detection	36	20 to 39	Male		Higher Education	Agriculture and Fishing	Pv	(501-10.000mm³)	PA	Amazon Region	FRENCH GUIANA	South America
2009	Unknown/Blank	37	20 to 39	Male		Higher Education	Agriculture and Fishing	Pv	(< 500mm³)	AM	Amazon Region	PERU	South America
2009	Passive detection	28	20 to 39	Male		Higher Education	Agriculture and Fishing	Pv	(501-10.000mm³)	AC	Amazon Region	BOLIVIA	South America
2010	Active detection	32	20 to 39	Male		Higher Education	Agriculture and Fishing	Pv	(501-10.000mm³)	AC	Amazon Region	BOLIVIA	South America
2010	Unknown/Blank	35	20 to 39	Male		Higher Education	Agriculture and Fishing	Pv	(< 500mm³)	MA	Amazon Region	VENEZUELA	South America
2010	Unknown/Blank	25	20 to 39	Male		Higher Education	Agriculture and Fishing	Pv	(< 500mm³)	MA	Amazon Region	VENEZUELA	South America
2010	Active detection	26	20 to 39	Male		Higher Education	Agriculture and Fishing	Pv	(< 500mm³)	AM	Amazon Region	PERU	South America
2010	Passive detection	23	20 to 39	Male		Higher Education	Agriculture and Fishing	Pv	(501-10.000mm³)	AC	Amazon Region	BOLIVIA	South America
2010	Unknown/Blank	32	20 to 39	Male		Higher Education	Agriculture and Fishing	Pv	(501-10.000mm³)	MA	Amazon Region	FRENCH GUIANA	South America
2010	Active detection	36	20 to 39	Male		Higher Education	Agriculture and Fishing	Pv	(< 500mm³)	AC	Amazon Region	BOLIVIA	South America
2010	Passive detection	39	20 to 39	Male		Higher Education	Agriculture and Fishing	Pv	(501-10.000mm³)	RO	Amazon Region	BOLIVIA	South America
2011	Passive detection	25	20 to 39	Male		Higher Education	Agriculture and Fishing	Pv	(501-10.000mm³)	AM	Amazon Region	PERU	South America
2011	Passive detection	23	20 to 39	Female		Higher Education	Agriculture and Fishing	Pv	(< 500mm³)	RR	Amazon Region	GUYANA	South America
2011	Passive detection	21	20 to 39	Female		Higher Education	Agriculture and Fishing	Pv	(501-10.000mm³)	AM	Amazon Region	PERU	South America
2011	Passive detection	38	20 to 39	Male		Higher Education	Agriculture and Fishing	Pv	(501-10.000mm³)	MA	Amazon Region	FRENCH GUIANA	South America
2011	Passive detection	20	20 to 39	Male		Higher Education	Agriculture and Fishing	Pv	(< 500mm³)	RO	Amazon Region	BOLIVIA	South America
2011	Passive detection	31	20 to 39	Male		Higher Education	Agriculture and Fishing	Pv	(< 500mm³)	AM	Amazon Region	PERU	South America
2012	Active detection	28	20 to 39	Male		Higher Education	Agriculture and Fishing	Pv	(501-10.000mm³)	AM	Amazon Region	PERU	South America
2012	Passive detection	34	20 to 39	Male		Higher Education	Agriculture and Fishing	Pv	(< 500mm³)	AM	Amazon Region	PERU	South America
2015	Passive detection	25	20 to 39	Male		Higher Education	Agriculture and Fishing	Pv	(< 500mm³)	RR	Amazon Region	GUYANA	South America
2009	Passive detection	51	40 to 59	Male		Higher Education	Agriculture and Fishing	Pf	(< 500mm³)	RO	Amazon Region	BOLIVIA	South America
2009	Passive detection	43	40 to 59	Male		Higher Education	Agriculture and Fishing	Pf	(< 500mm³)	AM	Amazon Region	PERU	South America
2008	Unknown/Blank	50	40 to 59	Male		Higher Education	Agriculture and Fishing	Pv	(< 500mm³)	MA	Amazon Region	FRENCH GUIANA	South America
2009	Unknown/Blank	50	40 to 59	Female		Higher Education	Agriculture and Fishing	Pv	(< 500mm³)	AC	Amazon Region	BOLIVIA	South America
2009	Passive detection	45	40 to 59	Male		Higher Education	Agriculture and Fishing	Pv	(< 500mm³)	AC	Amazon Region	BOLIVIA	South America
2009	Passive detection	46	40 to 59	Male		Higher Education	Agriculture and Fishing	Pv	(< 500mm³)	PA	Amazon Region	FRENCH GUIANA	South America
2009	Passive detection	40	40 to 59	Male		Higher Education	Agriculture and Fishing	Pv	(< 500mm³)	MA	Amazon Region	FRENCH GUIANA	South America
2010	Active detection	45	40 to 59	Female		Higher Education	Agriculture and Fishing	Pv	(< 500mm³)	AC	Amazon Region	BOLIVIA	South America
2010	Passive detection	56	40 to 59	Male		Higher Education	Agriculture and Fishing	Pv	(< 500mm³)	AP	Amazon Region	FRENCH GUIANA	South America
2011	Passive detection	43	40 to 59	Male		Higher Education	Agriculture and Fishing	Pv	(10.001-100.000mm³)	RR	Amazon Region	GUYANA	South America
2009	Passive detection	63	60 and over	Male		Higher Education	Agriculture and Fishing	Pv	(< 500mm³)	AM	Amazon Region	PERU	South America
2011	Passive detection	17	10 to 19	Male	Yellow	Illiterate	Agriculture and Fishing	Pv	(501-10.000mm³)	AC	Amazon Region	BOLIVIA	South America
2016	Passive detection	16	10 to 19	Male	Yellow	Illiterate	Agriculture and Fishing	Pv	(501-10.000mm³)	RR	Amazon Region	VENEZUELA	South America
2011	Passive detection	21	20 to 39	Male	Yellow	Illiterate	Agriculture and Fishing	Mixed	(10.001-100.000mm³)	MA	Amazon Region	GUYANA	South America
2013	Active detection	38	20 to 39	Male	Yellow	Illiterate	Agriculture and Fishing	Pv	(501-10.000mm³)	MA	Amazon Region	FRENCH GUIANA	South America
2013	Passive detection	60	60 and over	Male	Yellow	Illiterate	Agriculture and Fishing	Pv	(< 500mm³)	AM	Amazon Region	COLOMBIA	South America
2016	Passive detection	1	01 to 04	Male	White	Illiterate	Agriculture and Fishing	Pv	(< 500mm³)	AM	Amazon Region	PERU	South America
2013	Passive detection	9	05 to 09	Female	White	Illiterate	Agriculture and Fishing	Pf	(< 500mm³)	AM	Amazon Region	PERU	South America
2015	Passive detection	5	05 to 09	Male	White	Illiterate	Agriculture and Fishing	Pv	(< 500mm³)	RO	Amazon Region	BOLIVIA	South America
2016	Passive detection	8	05 to 09	Male	White	Illiterate	Agriculture and Fishing	Pv	(< 500mm³)	RR	Amazon Region	VENEZUELA	South America
2021	Passive detection	8	05 to 09	Female	White	Illiterate	Agriculture and Fishing	Pv	(501-10.000mm³)	AC	Amazon Region	BOLIVIA	South America
2013	Passive detection	17	10 to 19	Female	White	Illiterate	Agriculture and Fishing	Mixed	(501-10.000mm³)	AM	Amazon Region	PERU	South America
2012	Passive detection	17	10 to 19	Male	White	Illiterate	Agriculture and Fishing	Pf	(< 500mm³)	AM	Amazon Region	PERU	South America
2012	Passive detection	17	10 to 19	Female	White	Illiterate	Agriculture and Fishing	Pf	(< 500mm³)	AM	Amazon Region	PERU	South America
2013	Passive detection	13	10 to 19	Female	White	Illiterate	Agriculture and Fishing	Pf	(< 500mm³)	AM	Amazon Region	PERU	South America
2018	Passive detection	19	10 to 19	Male	White	Illiterate	Agriculture and Fishing	Pf	(501-10.000mm³)	RR	Amazon Region	VENEZUELA	South America
2013	Passive detection	18	10 to 19	Male	White	Illiterate	Agriculture and Fishing	Pv	(< 500mm³)	RO	Amazon Region	BOLIVIA	South America
2013	Passive detection	18	10 to 19	Female	White	Illiterate	Agriculture and Fishing	Pv	(< 500mm³)	AM	Amazon Region	PERU	South America
2014	Passive detection	16	10 to 19	Male	White	Illiterate	Agriculture and Fishing	Pv	(< 500mm³)	RR	Amazon Region	GUYANA	South America
2015	Active detection	19	10 to 19	Male	White	Illiterate	Agriculture and Fishing	Pv		AM	Amazon Region	PERU	South America
2015	Active detection	19	10 to 19	Female	White	Illiterate	Agriculture and Fishing	Pv		AM	Amazon Region	PERU	South America
2015	Active detection	16	10 to 19	Male	White	Illiterate	Agriculture and Fishing	Pv		AM	Amazon Region	PERU	South America
2012	Passive detection	28	20 to 39	Male	White	Illiterate	Agriculture and Fishing	Mixed	(501-10.000mm³)	MA	Amazon Region	GUYANA	South America
2012	Passive detection	38	20 to 39	Male	White	Illiterate	Agriculture and Fishing	Pf	(< 500mm³)	AM	Amazon Region	PERU	South America
2013	Passive detection	31	20 to 39	Male	White	Illiterate	Agriculture and Fishing	Pf	(< 500mm³)	AM	Amazon Region	PERU	South America
2011	Passive detection	27	20 to 39	Male	White	Illiterate	Agriculture and Fishing	Pv	(501-10.000mm³)	AC	Amazon Region	BOLIVIA	South America
2012	Passive detection	36	20 to 39	Female	White	Illiterate	Agriculture and Fishing	Pv	(501-10.000mm³)	AM	Amazon Region	PERU	South America
2012	Passive detection	29	20 to 39	Male	White	Illiterate	Agriculture and Fishing	Pv	(< 500mm³)	AM	Amazon Region	PERU	South America
2012	Passive detection	33	20 to 39	Female	White	Illiterate	Agriculture and Fishing	Pv	(< 500mm³)	AM	Amazon Region	COLOMBIA	South America
2013	Passive detection	22	20 to 39	Female	White	Illiterate	Agriculture and Fishing	Pv	(< 500mm³)	AM	Amazon Region	PERU	South America
2013	Active detection	39	20 to 39	Male	White	Illiterate	Agriculture and Fishing	Pv	(501-10.000mm³)	MA	Amazon Region	FRENCH GUIANA	South America
2013	Passive detection	37	20 to 39	Female	White	Illiterate	Agriculture and Fishing	Pv	(< 500mm³)	AM	Amazon Region	PERU	South America
2017	Passive detection	25	20 to 39	Male	White	Illiterate	Agriculture and Fishing	Pv	(501-10.000mm³)	RR	Amazon Region	VENEZUELA	South America
2021	Passive detection	29	20 to 39	Male	White	Illiterate	Agriculture and Fishing	Pv	(501-10.000mm³)	AC	Amazon Region	BOLIVIA	South America
[truncated: 107,915 more rows]
